# Supplementary material for: Crystal structure of 5-[bis­(4-eth­oxy­phenyl)amino]­thio­phene-2-carbaldehyde
Source: Acta Crystallogr Sect E Struct Rep Online. 2014 Aug 30;70(Pt 9):o1075–6. doi: 10.1107/S1600536814018984 (PMC4186151; doi:10.1107/S1600536814018984)
Supplement: Supplementary file 1 [file e-70-o1075-sup1.cif]

##############################################################################
#                                                                            #
# This CIF contains the data in a paper accepted for publication in          #
# Acta Crystallographica Section E. It conforms to the requirements of       #
# Notes for Authors for Acta Crystallographica Section E, and has been       #
# peer reviewed under the auspices of the IUCr Commission on Journals.       #
#                                                                            #
# Full details of the Crystallographic Information File format               #
# are given in the paper "The Crystallographic Information File (CIF):       #
# a New Standard Archive File for Crystallography" by S. R. Hall, F. H.      #
# Allen and I. D. Brown [Acta Cryst. (1991), A47, 655-685].                  #
#                                                                            #
# The current version of the core CIF dictionary is obtainable from          #
# ftp://ftp.iucr.org/pub/cif_core.dic.                                       #
#                                                                            #
# Software is freely available for graphical display of the structure(s)     #
# in this CIF. For information consult the CIF software page                 #
# http://www.iucr.org/resources/cif/software.                                #
#                                                                            #
# This file may be used for bona fide research purposes within the           #
# scientific community so long as proper attribution is given to the journal # 
# article from which it was obtained.                                        #
#                                                                            #
##############################################################################
data_I
_audit_creation_method     SHELXL-97
_chemical_name_systematic
;
5-[Bis(4-Ethoxyphenyl)amino]thiophene-2-carbaldehyde
;
_chemical_name_common     ?
_chemical_formula_moiety     'C21 H21 N O3 S'
_chemical_formula_sum     'C21 H21 N O3 S'
_chemical_formula_iupac     'C21 H21 N O3 S'
_chemical_formula_weight     367.45
_chemical_melting_point     374
_symmetry_cell_setting     monoclinic
_symmetry_space_group_name_H-M     'P 21/c'
_symmetry_space_group_name_Hall     '-P 2ybc'
loop_
    _symmetry_equiv_pos_as_xyz
    'x, y, z'
    '-x, y+1/2, -z+1/2'
    '-x, -y, -z'
    'x, -y-1/2, z-1/2'
_cell_length_a     11.101(3)
_cell_length_b     10.457(3)
_cell_length_c     17.326(5)
_cell_angle_alpha     90.00
_cell_angle_beta     104.473(4)
_cell_angle_gamma     90.00
_cell_volume     1947.5(10)
_cell_formula_units_Z     4
_cell_measurement_reflns_used     3509
_cell_measurement_theta_min     2.30
_cell_measurement_theta_max     24.07
_cell_measurement_temperature     296(2)
_exptl_crystal_description     block
_exptl_crystal_colour     brown
_exptl_crystal_size_max     0.30
_exptl_crystal_size_mid     0.20
_exptl_crystal_size_min     0.20
_exptl_crystal_density_diffrn     1.253
_exptl_crystal_density_meas     ?
_exptl_crystal_density_method     'not measured'
_exptl_crystal_F_000     776
_exptl_absorpt_coefficient_mu     0.186
_exptl_absorpt_correction_type     psi-scan
_exptl_absorpt_process_details     '(SADABS; Bruker, 2002)'
_exptl_absorpt_correction_T_min     0.9464
_exptl_absorpt_correction_T_max     0.9638
_exptl_special_details
;
;
_diffrn_ambient_temperature     296(2)
_diffrn_radiation_type     MoK\a
_diffrn_radiation_wavelength     0.71073
_diffrn_radiation_source     'fine-focus sealed tube'
_diffrn_radiation_monochromator     graphite
_diffrn_measurement_device_type     'Bruker SMART CCD area-detector'
_diffrn_measurement_method     'phi and omega scans'
_diffrn_detector_area_resol_mean     ?
_diffrn_reflns_number     13574
_diffrn_reflns_av_R_equivalents     0.0308
_diffrn_reflns_av_sigmaI/netI     0.0274
_diffrn_reflns_theta_min     1.89
_diffrn_reflns_theta_max     25.00
_diffrn_reflns_theta_full     25.00
_diffrn_measured_fraction_theta_max     0.999
_diffrn_measured_fraction_theta_full     0.999
_diffrn_reflns_limit_h_min     -13
_diffrn_reflns_limit_h_max     13
_diffrn_reflns_limit_k_min     -12
_diffrn_reflns_limit_k_max     12
_diffrn_reflns_limit_l_min     -20
_diffrn_reflns_limit_l_max     20
_diffrn_standards_number     ?
_diffrn_standards_interval_count     ?
_diffrn_standards_interval_time     ?
_diffrn_standards_decay_%     ?
_refine_special_details
;
Refinement of <i>F</i>^2^ against ALL reflections. The weighted <i>R</i>-factor
<i>wR</i> and goodness of fit <i>S</i> are based on <i>F</i>^2^, conventional
<i>R</i>-factors <i>R</i> are based on <i>F</i>, with <i>F</i> set to zero for
negative <i>F</i>^2^. The threshold expression of <i>F</i>^2^ >
\s(<i>F</i>^2^) is used only for calculating <i>R</i>-factors(gt) <i>etc</i>.
and is not relevant to the choice of reflections for refinement.
<i>R</i>-factors based on <i>F</i>^2^ are statistically about twice as large
as those based on <i>F</i>, and <i>R</i>- factors based on ALL data will be
even larger.
;
_reflns_number_total     3430
_reflns_number_gt     2596
_reflns_threshold_expression     I>2sigma(I)
_refine_ls_structure_factor_coef     Fsqd
_refine_ls_matrix_type     full
_refine_ls_R_factor_all     0.0548
_refine_ls_R_factor_gt     0.0376
_refine_ls_wR_factor_gt     0.1218
_refine_ls_wR_factor_ref     0.1338
_refine_ls_goodness_of_fit_ref     0.931
_refine_ls_restrained_S_all     0.931
_refine_ls_number_reflns     3430
_refine_ls_number_parameters     237
_refine_ls_number_restraints     0
_refine_ls_hydrogen_treatment     constr
_refine_ls_weighting_scheme     calc
_refine_ls_weighting_details
         'calc w=1/[\s^2^(Fo^2^)+(0.1000P)^2^+0.0000P] where P=(Fo^2^+2Fc^2^)/3'
_atom_sites_solution_hydrogens     geom
_atom_sites_solution_primary     direct
_atom_sites_solution_secondary     difmap
_refine_ls_shift/su_max     0.000
_refine_ls_shift/su_mean     0.000
_refine_diff_density_max     0.152
_refine_diff_density_min     -0.212
_refine_ls_extinction_method     none
_refine_ls_extinction_coef     ?
loop_
    _atom_type_symbol
    _atom_type_description
    _atom_type_scat_dispersion_real
    _atom_type_scat_dispersion_imag
    _atom_type_scat_source
    'C' 'C' 0.0033 0.0016
                         'International Tables Vol C Tables 4.2.6.8 and 6.1.1.4'
    'H' 'H' 0.0000 0.0000
                         'International Tables Vol C Tables 4.2.6.8 and 6.1.1.4'
    'N' 'N' 0.0061 0.0033
                         'International Tables Vol C Tables 4.2.6.8 and 6.1.1.4'
    'O' 'O' 0.0106 0.0060
                         'International Tables Vol C Tables 4.2.6.8 and 6.1.1.4'
    'S' 'S' 0.1246 0.1234
                         'International Tables Vol C Tables 4.2.6.8 and 6.1.1.4'
_computing_data_collection     'SMART (Bruker, 2007)'
_computing_cell_refinement     'SAINT (Bruker, 2007)'
_computing_data_reduction     'SAINT (Bruker, 2007)'
_computing_structure_solution     'SHELXTL (Sheldrick, 2008)'
_computing_structure_refinement     'SHELXTL (Sheldrick, 2008)'
_computing_molecular_graphics     'SHELXTL (Sheldrick, 2008)'
_computing_publication_material     'SHELXTL (Sheldrick, 2008)'
loop_
    _atom_site_type_symbol
    _atom_site_label
    _atom_site_fract_x
    _atom_site_fract_y
    _atom_site_fract_z
    _atom_site_U_iso_or_equiv
    _atom_site_adp_type
    _atom_site_calc_flag
    _atom_site_refinement_flags
    _atom_site_occupancy
    _atom_site_symmetry_multiplicity
    _atom_site_disorder_assembly
    _atom_site_disorder_group
    C C1 0.4645(2) 0.2539(2) -0.07326(14) 0.0795(8) Uani d . 1 1 . .
    H H1A 0.3875 0.2164 -0.1023 0.119 Uiso calc R 1 1 . .
    H H1B 0.5294 0.1910 -0.0652 0.119 Uiso calc R 1 1 . .
    H H1C 0.4851 0.3245 -0.1030 0.119 Uiso calc R 1 1 . .
    C C2 0.4511(2) 0.3002(2) 0.00542(12) 0.0613(6) Uani d . 1 1 . .
    H H2A 0.4353 0.2288 0.0373 0.074 Uiso calc R 1 1 . .
    H H2B 0.5269 0.3425 0.0341 0.074 Uiso calc R 1 1 . .
    C C3 0.32106(17) 0.44336(17) 0.05611(10) 0.0441(4) Uani d . 1 1 . .
    C C4 0.22779(19) 0.53578(19) 0.04076(11) 0.0528(5) Uani d . 1 1 . .
    H H4 0.1875 0.5558 -0.0116 0.063 Uiso calc R 1 1 . .
    C C5 0.19465(19) 0.59780(19) 0.10249(11) 0.0507(5) Uani d . 1 1 . .
    H H5 0.1314 0.6585 0.0919 0.061 Uiso calc R 1 1 . .
    C C6 0.37954(18) 0.41280(18) 0.13421(10) 0.0455(5) Uani d . 1 1 . .
    H H6 0.4409 0.3502 0.1451 0.055 Uiso calc R 1 1 . .
    C C7 0.34628(16) 0.47574(18) 0.19585(10) 0.0430(4) Uani d . 1 1 . .
    H H7 0.3853 0.4547 0.2483 0.052 Uiso calc R 1 1 . .
    C C8 0.25621(17) 0.56915(17) 0.18073(10) 0.0412(4) Uani d . 1 1 . .
    C C9 0.0530(2) 0.2588(2) 0.59350(13) 0.0724(7) Uani d . 1 1 . .
    H H9A -0.0314 0.2883 0.5840 0.109 Uiso calc R 1 1 . .
    H H9B 0.0908 0.2592 0.6497 0.109 Uiso calc R 1 1 . .
    H H9C 0.0537 0.1733 0.5733 0.109 Uiso calc R 1 1 . .
    C C10 0.1249(2) 0.3460(2) 0.55176(12) 0.0575(6) Uani d . 1 1 . .
    H H10A 0.1263 0.4323 0.5725 0.069 Uiso calc R 1 1 . .
    H H10B 0.2100 0.3163 0.5602 0.069 Uiso calc R 1 1 . .
    C C11 0.11284(18) 0.4174(2) 0.41918(11) 0.0499(5) Uani d . 1 1 . .
    C C12 0.21873(17) 0.49193(19) 0.44138(11) 0.0514(5) Uani d . 1 1 . .
    H H12 0.2638 0.4942 0.4944 0.062 Uiso calc R 1 1 . .
    C C13 0.25766(17) 0.56310(19) 0.38494(11) 0.0486(5) Uani d . 1 1 . .
    H H13 0.3301 0.6115 0.4000 0.058 Uiso calc R 1 1 . .
    C C14 0.0478(2) 0.4155(2) 0.34026(12) 0.0660(7) Uani d . 1 1 . .
    H H14 -0.0225 0.3642 0.3245 0.079 Uiso calc R 1 1 . .
    C C15 0.08529(19) 0.4883(2) 0.28423(11) 0.0586(6) Uani d . 1 1 . .
    H H15 0.0396 0.4870 0.2313 0.070 Uiso calc R 1 1 . .
    C C16 0.19027(17) 0.56314(18) 0.30648(10) 0.0427(5) Uani d . 1 1 . .
    C C17 0.25459(15) 0.76413(19) 0.25697(9) 0.0397(4) Uani d . 1 1 . .
    C C18 0.22906(18) 0.84674(18) 0.31280(11) 0.0460(5) Uani d . 1 1 . .
    H H18 0.1903 0.8222 0.3522 0.055 Uiso calc R 1 1 . .
    C C19 0.26784(18) 0.97091(18) 0.30347(11) 0.0499(5) Uani d . 1 1 . .
    H H19 0.2577 1.0379 0.3366 0.060 Uiso calc R 1 1 . .
    C C20 0.32226(17) 0.98624(18) 0.24143(10) 0.0462(5) Uani d . 1 1 . .
    C C21 0.3744(2) 1.0975(2) 0.21472(12) 0.0575(5) Uani d . 1 1 . .
    H H21 0.3685 1.1741 0.2408 0.069 Uiso calc R 1 1 . .
    N N1 0.22787(14) 0.63697(15) 0.24656(8) 0.0450(4) Uani d . 1 1 . .
    O O1 0.34853(14) 0.38830(14) -0.00900(7) 0.0573(4) Uani d . 1 1 . .
    O O2 0.06415(13) 0.34394(14) 0.46905(8) 0.0646(4) Uani d . 1 1 . .
    O O3 0.42616(15) 1.09978(15) 0.16028(9) 0.0707(5) Uani d . 1 1 . .
    S S1 0.32839(5) 0.84196(5) 0.19335(3) 0.0468(2) Uani d . 1 1 . .
loop_
    _atom_site_aniso_label
    _atom_site_aniso_U_11
    _atom_site_aniso_U_22
    _atom_site_aniso_U_33
    _atom_site_aniso_U_12
    _atom_site_aniso_U_13
    _atom_site_aniso_U_23
    C1 0.109(2) 0.0737(17) 0.0733(15) 0.0184(15) 0.0560(15) 0.0055(13)
    C2 0.0756(15) 0.0578(13) 0.0612(13) 0.0155(12) 0.0369(11) 0.0063(11)
    C3 0.0560(12) 0.0403(10) 0.0406(9) -0.0024(9) 0.0208(9) -0.0021(8)
    C4 0.0657(13) 0.0565(13) 0.0369(9) 0.0115(10) 0.0142(9) 0.0030(9)
    C5 0.0577(12) 0.0504(12) 0.0446(10) 0.0109(10) 0.0143(9) 0.0024(9)
    C6 0.0505(11) 0.0409(11) 0.0479(11) 0.0044(9) 0.0176(9) 0.0057(8)
    C7 0.0510(11) 0.0421(11) 0.0377(9) -0.0011(9) 0.0143(8) 0.0033(8)
    C8 0.0492(11) 0.0393(10) 0.0394(9) -0.0047(8) 0.0192(8) -0.0039(8)
    C9 0.0796(16) 0.0772(17) 0.0695(15) 0.0054(13) 0.0353(13) 0.0250(13)
    C10 0.0575(13) 0.0674(15) 0.0503(12) 0.0064(11) 0.0184(10) 0.0179(10)
    C11 0.0493(12) 0.0556(13) 0.0482(11) -0.0079(9) 0.0186(9) 0.0051(9)
    C12 0.0481(11) 0.0600(13) 0.0435(10) -0.0046(10) 0.0066(9) 0.0085(9)
    C13 0.0437(11) 0.0526(12) 0.0490(11) -0.0091(9) 0.0108(9) 0.0030(9)
    C14 0.0627(14) 0.0834(18) 0.0522(12) -0.0346(12) 0.0149(10) 0.0007(11)
    C15 0.0595(13) 0.0761(15) 0.0400(10) -0.0205(11) 0.0120(9) -0.0005(10)
    C16 0.0483(11) 0.0436(11) 0.0406(9) -0.0028(8) 0.0192(8) -0.0010(8)
    C17 0.0399(10) 0.0442(11) 0.0361(9) 0.0000(8) 0.0118(8) 0.0005(8)
    C18 0.0537(12) 0.0484(12) 0.0404(10) -0.0014(9) 0.0201(9) -0.0033(8)
    C19 0.0617(13) 0.0432(11) 0.0459(10) 0.0005(9) 0.0154(9) -0.0083(9)
    C20 0.0526(11) 0.0420(11) 0.0436(10) 0.0004(9) 0.0113(9) 0.0017(8)
    C21 0.0712(14) 0.0447(12) 0.0538(12) -0.0011(10) 0.0105(11) 0.0070(10)
    N1 0.0576(10) 0.0412(9) 0.0430(9) -0.0053(7) 0.0254(8) -0.0027(7)
    O1 0.0763(10) 0.0586(9) 0.0431(7) 0.0152(8) 0.0264(7) -0.0011(6)
    O2 0.0617(10) 0.0802(11) 0.0531(9) -0.0194(8) 0.0167(7) 0.0158(7)
    O3 0.0902(12) 0.0585(10) 0.0688(10) -0.0028(8) 0.0300(9) 0.0201(8)
    S1 0.0575(3) 0.0437(3) 0.0457(3) -0.0001(2) 0.0254(2) 0.0024(2)
_geom_special_details
;
All e.s.d.'s (except the e.s.d. in the dihedral angle between two l.s. planes)
are estimated using the full covariance matrix. The cell e.s.d.'s are taken
into account individually in the estimation of e.s.d.'s in distances, angles
and torsion angles; correlations between e.s.d.'s in cell parameters are only
used when they are defined by crystal symmetry. An approximate (isotropic)
treatment of cell e.s.d.'s is used for estimating e.s.d.'s involving l.s.
planes.
;
loop_
    _geom_bond_atom_site_label_1
    _geom_bond_atom_site_label_2
    _geom_bond_site_symmetry_2
    _geom_bond_distance
    _geom_bond_publ_flag
    C1 C2 . 1.488(3) ?
    C1 H1A . 0.9600 ?
    C1 H1B . 0.9600 ?
    C1 H1C . 0.9600 ?
    C2 O1 . 1.437(2) ?
    C2 H2A . 0.9700 ?
    C2 H2B . 0.9700 ?
    C3 O1 . 1.367(2) ?
    C3 C6 . 1.384(2) ?
    C3 C4 . 1.393(3) ?
    C4 C5 . 1.377(2) ?
    C4 H4 . 0.9300 ?
    C5 C8 . 1.390(2) ?
    C5 H5 . 0.9300 ?
    C6 C7 . 1.381(2) ?
    C6 H6 . 0.9300 ?
    C7 C8 . 1.375(3) ?
    C7 H7 . 0.9300 ?
    C8 N1 . 1.443(2) ?
    C9 C10 . 1.510(3) ?
    C9 H9A . 0.9600 ?
    C9 H9B . 0.9600 ?
    C9 H9C . 0.9600 ?
    C10 O2 . 1.423(2) ?
    C10 H10A . 0.9700 ?
    C10 H10B . 0.9700 ?
    C11 O2 . 1.364(2) ?
    C11 C14 . 1.378(3) ?
    C11 C12 . 1.383(3) ?
    C12 C13 . 1.381(2) ?
    C12 H12 . 0.9300 ?
    C13 C16 . 1.378(2) ?
    C13 H13 . 0.9300 ?
    C14 C15 . 1.378(3) ?
    C14 H14 . 0.9300 ?
    C15 C16 . 1.376(3) ?
    C15 H15 . 0.9300 ?
    C16 N1 . 1.437(2) ?
    C17 N1 . 1.364(3) ?
    C17 C18 . 1.378(2) ?
    C17 S1 . 1.7321(17) ?
    C18 C19 . 1.390(3) ?
    C18 H18 . 0.9300 ?
    C19 C20 . 1.368(2) ?
    C19 H19 . 0.9300 ?
    C20 C21 . 1.427(3) ?
    C20 S1 . 1.7330(19) ?
    C21 O3 . 1.221(2) ?
    C21 H21 . 0.9300 ?
loop_
    _geom_angle_atom_site_label_1
    _geom_angle_atom_site_label_2
    _geom_angle_atom_site_label_3
    _geom_angle_site_symmetry_1
    _geom_angle_site_symmetry_3
    _geom_angle
    _geom_angle_publ_flag
    C2 C1 H1A . . 109.5 ?
    C2 C1 H1B . . 109.5 ?
    H1A C1 H1B . . 109.5 ?
    C2 C1 H1C . . 109.5 ?
    H1A C1 H1C . . 109.5 ?
    H1B C1 H1C . . 109.5 ?
    O1 C2 C1 . . 107.78(18) ?
    O1 C2 H2A . . 110.2 ?
    C1 C2 H2A . . 110.2 ?
    O1 C2 H2B . . 110.2 ?
    C1 C2 H2B . . 110.2 ?
    H2A C2 H2B . . 108.5 ?
    O1 C3 C6 . . 124.24(17) ?
    O1 C3 C4 . . 116.30(16) ?
    C6 C3 C4 . . 119.45(16) ?
    C5 C4 C3 . . 120.57(17) ?
    C5 C4 H4 . . 119.7 ?
    C3 C4 H4 . . 119.7 ?
    C4 C5 C8 . . 119.62(18) ?
    C4 C5 H5 . . 120.2 ?
    C8 C5 H5 . . 120.2 ?
    C7 C6 C3 . . 119.69(17) ?
    C7 C6 H6 . . 120.2 ?
    C3 C6 H6 . . 120.2 ?
    C8 C7 C6 . . 120.89(16) ?
    C8 C7 H7 . . 119.6 ?
    C6 C7 H7 . . 119.6 ?
    C7 C8 C5 . . 119.72(16) ?
    C7 C8 N1 . . 119.36(15) ?
    C5 C8 N1 . . 120.92(17) ?
    C10 C9 H9A . . 109.5 ?
    C10 C9 H9B . . 109.5 ?
    H9A C9 H9B . . 109.5 ?
    C10 C9 H9C . . 109.5 ?
    H9A C9 H9C . . 109.5 ?
    H9B C9 H9C . . 109.5 ?
    O2 C10 C9 . . 107.39(18) ?
    O2 C10 H10A . . 110.2 ?
    C9 C10 H10A . . 110.2 ?
    O2 C10 H10B . . 110.2 ?
    C9 C10 H10B . . 110.2 ?
    H10A C10 H10B . . 108.5 ?
    O2 C11 C14 . . 115.37(17) ?
    O2 C11 C12 . . 125.80(17) ?
    C14 C11 C12 . . 118.83(17) ?
    C13 C12 C11 . . 120.11(17) ?
    C13 C12 H12 . . 119.9 ?
    C11 C12 H12 . . 119.9 ?
    C16 C13 C12 . . 120.64(17) ?
    C16 C13 H13 . . 119.7 ?
    C12 C13 H13 . . 119.7 ?
    C15 C14 C11 . . 121.07(19) ?
    C15 C14 H14 . . 119.5 ?
    C11 C14 H14 . . 119.5 ?
    C16 C15 C14 . . 120.04(18) ?
    C16 C15 H15 . . 120.0 ?
    C14 C15 H15 . . 120.0 ?
    C15 C16 C13 . . 119.28(17) ?
    C15 C16 N1 . . 118.78(16) ?
    C13 C16 N1 . . 121.92(16) ?
    N1 C17 C18 . . 128.87(16) ?
    N1 C17 S1 . . 119.71(13) ?
    C18 C17 S1 . . 111.41(15) ?
    C17 C18 C19 . . 112.33(17) ?
    C17 C18 H18 . . 123.8 ?
    C19 C18 H18 . . 123.8 ?
    C20 C19 C18 . . 114.29(17) ?
    C20 C19 H19 . . 122.9 ?
    C18 C19 H19 . . 122.9 ?
    C19 C20 C21 . . 130.17(19) ?
    C19 C20 S1 . . 110.73(14) ?
    C21 C20 S1 . . 119.08(15) ?
    O3 C21 C20 . . 125.0(2) ?
    O3 C21 H21 . . 117.5 ?
    C20 C21 H21 . . 117.5 ?
    C17 N1 C16 . . 121.39(14) ?
    C17 N1 C8 . . 120.02(14) ?
    C16 N1 C8 . . 117.85(15) ?
    C3 O1 C2 . . 117.19(15) ?
    C11 O2 C10 . . 117.79(15) ?
    C17 S1 C20 . . 91.23(9) ?
loop_
    _geom_torsion_atom_site_label_1
    _geom_torsion_atom_site_label_2
    _geom_torsion_atom_site_label_3
    _geom_torsion_atom_site_label_4
    _geom_torsion_site_symmetry_1
    _geom_torsion_site_symmetry_2
    _geom_torsion_site_symmetry_3
    _geom_torsion_site_symmetry_4
    _geom_torsion
    _geom_torsion_publ_flag
    O1 C3 C4 C5 . . . . -179.17(18) ?
    C6 C3 C4 C5 . . . . 0.8(3) ?
    C3 C4 C5 C8 . . . . 1.0(3) ?
    O1 C3 C6 C7 . . . . 178.88(17) ?
    C4 C3 C6 C7 . . . . -1.1(3) ?
    C3 C6 C7 C8 . . . . -0.4(3) ?
    C6 C7 C8 C5 . . . . 2.2(3) ?
    C6 C7 C8 N1 . . . . -177.18(16) ?
    C4 C5 C8 C7 . . . . -2.5(3) ?
    C4 C5 C8 N1 . . . . 176.91(17) ?
    O2 C11 C12 C13 . . . . -179.35(19) ?
    C14 C11 C12 C13 . . . . 0.1(3) ?
    C11 C12 C13 C16 . . . . 1.5(3) ?
    O2 C11 C14 C15 . . . . 178.1(2) ?
    C12 C11 C14 C15 . . . . -1.4(4) ?
    C11 C14 C15 C16 . . . . 1.0(4) ?
    C14 C15 C16 C13 . . . . 0.7(3) ?
    C14 C15 C16 N1 . . . . 179.3(2) ?
    C12 C13 C16 C15 . . . . -1.9(3) ?
    C12 C13 C16 N1 . . . . 179.50(18) ?
    N1 C17 C18 C19 . . . . -178.39(18) ?
    S1 C17 C18 C19 . . . . 0.5(2) ?
    C17 C18 C19 C20 . . . . 0.3(3) ?
    C18 C19 C20 C21 . . . . -178.9(2) ?
    C18 C19 C20 S1 . . . . -1.0(2) ?
    C19 C20 C21 O3 . . . . 176.6(2) ?
    S1 C20 C21 O3 . . . . -1.2(3) ?
    C18 C17 N1 C16 . . . . -13.9(3) ?
    S1 C17 N1 C16 . . . . 167.25(13) ?
    C18 C17 N1 C8 . . . . 176.16(18) ?
    S1 C17 N1 C8 . . . . -2.7(2) ?
    C15 C16 N1 C17 . . . . 130.0(2) ?
    C13 C16 N1 C17 . . . . -51.4(3) ?
    C15 C16 N1 C8 . . . . -59.9(2) ?
    C13 C16 N1 C8 . . . . 118.7(2) ?
    C7 C8 N1 C17 . . . . 113.3(2) ?
    C5 C8 N1 C17 . . . . -66.1(2) ?
    C7 C8 N1 C16 . . . . -57.0(2) ?
    C5 C8 N1 C16 . . . . 123.60(19) ?
    C6 C3 O1 C2 . . . . -4.8(3) ?
    C4 C3 O1 C2 . . . . 175.18(17) ?
    C1 C2 O1 C3 . . . . -179.38(18) ?
    C14 C11 O2 C10 . . . . -177.71(19) ?
    C12 C11 O2 C10 . . . . 1.8(3) ?
    C9 C10 O2 C11 . . . . 179.51(18) ?
    N1 C17 S1 C20 . . . . 178.13(15) ?
    C18 C17 S1 C20 . . . . -0.88(14) ?
    C19 C20 S1 C17 . . . . 1.03(15) ?
    C21 C20 S1 C17 . . . . 179.24(16) ?
loop_
    _geom_hbond_atom_site_label_D
    _geom_hbond_atom_site_label_H
    _geom_hbond_atom_site_label_A
    _geom_hbond_site_symmetry_A
    _geom_hbond_distance_DH
    _geom_hbond_distance_HA
    _geom_hbond_distance_DA
    _geom_hbond_angle_DHA
    C2 H2A O3 1_545 0.97 2.55 3.470(3) 159
data_Global
_journal_date_recd_electronic     2014-08-16
_journal_date_accepted     2014-08-22
_journal_name_full     'Acta Crystallographica, Section E'
_journal_year     2014
_journal_volume     70
_journal_issue      9
_journal_page_first     o1075
_journal_page_last     o1076
_journal_paper_category     HO
_journal_paper_doi     10.1107/S1600536814018984
_journal_coeditor_code     XU5814
_publ_contact_author
;
Jie-Ying Wu
Deparment of Chemistry, Anhui University,
Hefei 230039,
People's Republic of China
;
_publ_contact_author_email     'jywu1957@163.com'
_publ_contact_author_fax     '086 0551 5107342'
_publ_contact_author_phone     '086 0551 5108151'
_publ_section_title
;
Crystal structure of 5-[bis(4-ethoxyphenyl)amino]thiophene-2-carbaldehyde
;
loop_
    _publ_author_name
    _publ_author_address
    'Tan, Jing-Yun'
;
Department of Chemistry, Anhui University
Hefei 230039
People's Republic of China
Key Laboratory of Functional Inorganic Materials Chemistry
Hefei 230039
People's Republic of China
;
    'Kong, Ming'
;
Department of Chemistry, Anhui University
Hefei 230039
People's Republic of China
Key Laboratory of Functional Inorganic Materials Chemistry
Hefei 230039
People's Republic of China
;
    'Wu, Jie-Ying'
;
Department of Chemistry, Anhui University
Hefei 230039
People's Republic of China
Key Laboratory of Functional Inorganic Materials Chemistry
Hefei 230039
People's Republic of China
;
