# Supplementary material for: Crystal structure of 5-[bis­(4-eth­oxy­phenyl)amino]­thio­phene-2-carbaldehyde
Source: Acta Crystallogr Sect E Struct Rep Online. 2014 Aug 30;70(Pt 9):o1075–6. doi: 10.1107/S1600536814018984 (PMC4186151; doi:10.1107/S1600536814018984)
Supplement: Supplementary file 2 [file e-70-o1075-Isup2.hkl]

# 
# h,k,l, Fc-squared, Fo-squared, sigma(Fo-squared) and status flag 
# 
data_I
_shelx_title ' DOA in P2(1)/c' 
_shelx_refln_list_code          4 
_shelx_F_calc_maximum      188.37 
_exptl_crystal_F_000       776.00 
_reflns_d_resolution_high  0.8410 
 
loop_ 
 _symmetry_equiv_pos_as_xyz 
 'x, y, z' 
 '-x, y+1/2, -z+1/2' 
 '-x, -y, -z' 
 'x, -y-1/2, z-1/2' 
 
_cell_length_a    11.1014 
_cell_length_b    10.4568 
_cell_length_c    17.3263 
_cell_angle_alpha  90.000 
_cell_angle_beta  104.473 
_cell_angle_gamma  90.000 
 
_shelx_F_squared_multiplier     1.000 
 
loop_ 
 _refln_index_h 
 _refln_index_k 
 _refln_index_l 
 _refln_F_squared_calc 
 _refln_F_squared_meas 
 _refln_F_squared_sigma 
 _refln_observed_status 
   1   0   0     1288.20     1154.08     79.89 o 
   2   0   0    18525.55    17368.46    374.80 o 
   3   0   0     4794.92     4722.03     86.95 o 
   4   0   0      105.87      122.23      4.17 o 
   5   0   0       88.31       89.61      4.07 o 
   6   0   0      381.92      460.09     21.47 o 
   7   0   0     2499.81     2588.89     45.50 o 
   8   0   0       75.69       92.89      7.90 o 
   9   0   0      745.59      839.29     29.27 o 
  10   0   0      308.65      298.86     13.06 o 
  11   0   0       68.22       78.72     12.11 o 
  12   0   0       41.79       46.42     10.76 o 
   1   1   0     1785.74     1706.67     15.94 o 
   2   1   0       11.05       14.55      0.97 o 
   3   1   0    33345.23    30860.14    243.40 o 
   4   1   0       53.83       78.59      5.29 o 
   5   1   0       89.10       73.85      3.72 o 
   6   1   0       18.98       27.28      2.31 o 
   7   1   0        1.76        3.22      1.90 o 
   8   1   0       79.57       67.38      4.65 o 
   9   1   0        3.00        0.77      2.62 o 
  10   1   0      127.48      135.46      8.78 o 
  11   1   0       49.03       54.08      5.97 o 
  12   1   0        0.87        9.18      5.89 o 
   0   2   0     8146.73     8028.06    141.62 o 
   1   2   0      142.06      122.76      2.66 o 
   2   2   0    11249.54    11110.13     96.99 o 
   3   2   0      803.72      798.35      8.36 o 
   4   2   0       64.71       68.53      2.76 o 
   5   2   0      175.56      195.71      4.17 o 
   6   2   0       15.71       17.06      1.77 o 
   7   2   0       95.76      116.44      5.23 o 
   8   2   0       46.01       40.32      4.03 o 
   9   2   0        0.95        4.55      3.54 o 
  10   2   0       45.59       33.76      5.20 o 
  11   2   0       11.97        1.98      4.15 o 
  12   2   0        0.01        0.57      3.81 o 
   1   3   0       98.49       93.23      2.45 o 
   2   3   0     2931.14     3032.73     29.08 o 
   3   3   0     7386.79     7581.72     69.14 o 
   4   3   0     1451.63     1551.32     20.15 o 
   5   3   0     1728.76     1779.76     17.33 o 
   6   3   0       15.64       15.85      2.10 o 
   7   3   0      165.62      164.24      6.34 o 
   8   3   0       10.85       13.95      3.13 o 
   9   3   0       29.93       25.45      4.51 o 
  10   3   0        7.05        8.67      4.06 o 
  11   3   0        7.60        3.87      4.19 o 
  12   3   0        0.30        0.00      6.47 o 
   0   4   0     2044.21     1925.50     31.74 o 
   1   4   0      132.33      116.15      3.02 o 
   2   4   0       23.23       27.39      2.36 o 
   3   4   0      220.08      185.27      4.58 o 
   4   4   0     1726.68     1641.46     18.67 o 
   5   4   0      189.59      174.37      4.86 o 
   6   4   0      199.46      196.85      6.63 o 
   7   4   0       95.49       95.05      5.65 o 
   8   4   0        2.61        1.67      2.53 o 
   9   4   0       46.59       66.44      5.54 o 
  10   4   0        0.03        0.00      3.29 o 
  11   4   0       44.25       44.65      6.80 o 
  12   4   0        4.99        9.59      5.95 o 
   1   5   0      169.23      164.29      3.86 o 
   2   5   0     1635.55     1630.70     17.06 o 
   3   5   0      577.52      598.52      9.40 o 
   4   5   0      350.44      349.44      7.04 o 
   5   5   0      673.11      693.48     11.94 o 
   6   5   0       24.65       27.05      3.60 o 
   7   5   0      561.87      565.34     12.38 o 
   8   5   0      420.07      427.91     11.25 o 
   9   5   0       31.46       32.86      4.52 o 
  10   5   0      325.23      312.39     15.69 o 
  11   5   0        6.82        7.27      5.46 o 
   0   6   0        0.26        0.00      1.62 o 
   1   6   0       79.92       80.06      3.33 o 
   2   6   0      369.65      334.99      6.44 o 
   3   6   0      280.86      280.25      6.59 o 
   4   6   0        1.10        3.05      2.12 o 
   5   6   0      628.83      653.57     11.13 o 
   6   6   0      344.16      339.90      9.46 o 
   7   6   0      135.16      114.96     10.34 o 
   8   6   0      213.97      191.24     10.24 o 
   9   6   0      402.15      388.99     13.63 o 
  10   6   0        3.27        6.33      9.08 o 
  11   6   0      114.16      124.51     15.14 o 
   1   7   0      782.55      752.94     10.41 o 
   2   7   0      915.32      913.02     13.53 o 
   3   7   0       73.93       66.42      4.18 o 
   4   7   0       68.09       77.81      4.52 o 
   5   7   0       21.41       24.29      3.70 o 
   6   7   0        8.95        8.03      4.19 o 
   7   7   0       21.41       38.58      5.73 o 
   8   7   0        0.18        1.30      4.37 o 
   9   7   0        4.18        0.00      3.95 o 
  10   7   0        4.55        9.67      5.93 o 
   0   8   0       39.71       25.84      5.22 o 
   1   8   0        0.52        0.00      2.22 o 
   2   8   0        5.62        6.58      2.53 o 
   3   8   0       19.32       12.28      2.85 o 
   4   8   0        0.01        0.00      2.82 o 
   5   8   0        5.17        0.85      3.49 o 
   6   8   0        1.65        0.00      3.56 o 
   7   8   0       73.86       67.04      7.98 o 
   8   8   0        2.06        8.42      4.79 o 
   9   8   0       14.45        9.79      5.18 o 
   1   9   0      335.17      339.26      8.48 o 
   2   9   0      247.54      240.00      8.43 o 
   3   9   0        8.53        6.68      3.17 o 
   4   9   0        5.14        8.19      3.88 o 
   5   9   0        2.37        0.00      3.74 o 
   6   9   0        0.03        0.00      3.95 o 
   7   9   0       18.15       13.61      4.88 o 
   8   9   0        7.01       12.99      5.55 o 
   0  10   0      179.94      188.38     18.84 o 
   1  10   0       24.13       13.56      4.26 o 
   2  10   0      276.86      256.87      9.21 o 
   3  10   0       45.61       53.20      5.48 o 
   4  10   0      135.57      134.12     17.31 o 
   5  10   0      107.61      101.21      8.76 o 
   6  10   0        9.84       10.94      5.22 o 
   7  10   0        0.15        0.00      4.69 o 
   1  11   0      257.34      276.51     15.22 o 
   2  11   0      174.42      188.94     18.33 o 
   3  11   0       36.07        9.08      9.42 o 
   4  11   0        2.85        7.08      4.63 o 
   5  11   0       19.31       15.77      5.63 o 
   0  12   0      214.27      214.28     22.54 o 
   1  12   0        0.10        1.77      6.17 o 
   2  12   0        1.23        0.00      5.11 o 
   3  12   0       23.87        4.37      9.76 o 
 -12   1   1       30.79       22.54      8.75 o 
 -11   1   1       40.86       48.18     10.25 o 
 -10   1   1      132.04      146.76      9.54 o 
  -9   1   1       10.52       12.65      3.13 o 
  -8   1   1        3.91        0.70      2.84 o 
  -7   1   1      424.90      424.72     16.10 o 
  -6   1   1     2767.87     2858.05     26.01 o 
  -5   1   1     1452.45     1420.52     14.04 o 
  -4   1   1       27.65       30.09      2.08 o 
  -3   1   1      406.18      414.65      9.02 o 
  -2   1   1     1786.99     1748.17     25.03 o 
  -1   1   1     1131.43     1113.29      9.87 o 
   0   1   1       61.41       54.26      1.18 o 
   1   1   1    11054.70    10493.32     92.82 o 
   2   1   1    15639.55    15225.65    143.92 o 
   3   1   1      531.88      548.15      7.07 o 
   4   1   1      259.31      266.01      4.45 o 
   5   1   1       77.19       80.17      3.30 o 
   6   1   1       59.78       60.36      3.19 o 
   7   1   1       22.52       23.32      2.68 o 
   8   1   1       61.56       75.94      5.13 o 
   9   1   1        5.82        5.97      3.19 o 
  10   1   1       54.15       54.05      5.88 o 
  11   1   1        0.84        5.14      3.68 o 
  12   1   1        7.92        5.10      8.91 o 
 -12   2   1        6.35        6.88      6.07 o 
 -11   2   1       18.82       19.94      4.83 o 
 -10   2   1        4.67        5.12      3.81 o 
  -9   2   1       37.12       34.12      4.85 o 
  -8   2   1       17.14       15.22      2.97 o 
  -7   2   1      755.86      768.74     12.87 o 
  -6   2   1     1043.99      978.44     12.75 o 
  -5   2   1       16.90       22.57      2.03 o 
  -4   2   1     1986.10     2104.20     21.28 o 
  -3   2   1     8877.56     8989.33     71.86 o 
  -2   2   1    16619.08    15462.98    154.93 o 
  -1   2   1      369.63      368.10      4.40 o 
   0   2   1      114.98      107.63      2.48 o 
   1   2   1       29.53       21.95      1.25 o 
   2   2   1     9201.33     8857.31     70.69 o 
   3   2   1     1954.09     1855.98     18.37 o 
   4   2   1        1.36        0.64      1.06 o 
   5   2   1     5393.98     5755.31     48.55 o 
   6   2   1      541.24      554.92      7.90 o 
   7   2   1       70.09       77.09      4.37 o 
   8   2   1      302.16      289.23     10.03 o 
   9   2   1      156.34      146.44      8.79 o 
  10   2   1       12.41        9.00      4.17 o 
  11   2   1      134.57      152.22      9.77 o 
  12   2   1       18.64       29.15      5.67 o 
 -12   3   1       12.96        4.84      4.71 o 
 -11   3   1      135.39      143.09      9.71 o 
 -10   3   1       42.87       55.10      6.36 o 
  -9   3   1        4.72        1.31      3.01 o 
  -8   3   1      534.22      532.24     11.66 o 
  -7   3   1      138.45      136.34      8.40 o 
  -6   3   1       44.97       63.34      3.64 o 
  -5   3   1     1713.10     1613.46     15.72 o 
  -4   3   1        5.34        2.42      2.01 o 
  -3   3   1     2104.98     2135.19     21.77 o 
  -2   3   1      555.93      530.11      6.22 o 
  -1   3   1     8231.18     7886.06     63.46 o 
   0   3   1      651.18      640.18      7.97 o 
   1   3   1     1011.52     1003.37     10.06 o 
   2   3   1      830.66      823.04      8.76 o 
   3   3   1      188.08      190.29      4.59 o 
   4   3   1     1558.68     1631.56     15.86 o 
   5   3   1        0.92        0.00      1.19 o 
   6   3   1       24.15       24.97      2.09 o 
   7   3   1      104.39      107.29      5.86 o 
   8   3   1      121.65      119.14      6.49 o 
   9   3   1        0.64        1.40      3.10 o 
  10   3   1      105.23      114.08      8.41 o 
  11   3   1        0.40        0.00      3.35 o 
  12   3   1        3.97        8.18      5.74 o 
 -12   4   1       31.05       27.33      6.12 o 
 -11   4   1        2.28        8.06      4.12 o 
 -10   4   1       83.62       79.06      7.20 o 
  -9   4   1       25.45       27.29      4.56 o 
  -8   4   1       19.86       13.03      3.26 o 
  -7   4   1       36.57       38.41      3.93 o 
  -6   4   1      124.20      134.33      5.89 o 
  -5   4   1       25.94       18.75      2.13 o 
  -4   4   1     1437.15     1551.85     17.76 o 
  -3   4   1        7.83       11.64      3.22 o 
  -2   4   1     1986.34     2113.81     19.47 o 
  -1   4   1      361.28      353.21      6.37 o 
   0   4   1     1668.71     1695.09     17.92 o 
   1   4   1      548.76      562.91      7.06 o 
   2   4   1     1406.65     1500.97     14.72 o 
   3   4   1       29.51       48.14      2.81 o 
   4   4   1       18.80        9.28      1.80 o 
   5   4   1      418.20      524.32      8.87 o 
   6   4   1       31.23       36.74      4.56 o 
   7   4   1        5.18        3.00      2.51 o 
   8   4   1       84.02       74.44      5.61 o 
   9   4   1       21.21       24.99      4.08 o 
  10   4   1        2.67        5.05      4.07 o 
  11   4   1        3.64        4.46      5.32 o 
 -11   5   1        0.02        0.00      4.87 o 
 -10   5   1       23.97       22.15      6.57 o 
  -9   5   1        8.34        6.00      3.64 o 
  -8   5   1        0.41        2.08      2.93 o 
  -7   5   1      126.58      129.39      6.78 o 
  -6   5   1       70.08       63.36      4.74 o 
  -5   5   1       97.51      112.72      4.52 o 
  -4   5   1       12.70       20.73      2.33 o 
  -3   5   1      368.09      347.49      6.85 o 
  -2   5   1      254.48      267.36      5.48 o 
  -1   5   1     1299.79     1467.71     15.04 o 
   0   5   1       67.58       82.59      3.58 o 
   1   5   1      817.79      983.56     11.11 o 
   2   5   1     1046.59     1021.09     11.42 o 
   3   5   1     2436.25     2551.95     26.97 o 
   4   5   1      360.17      364.30      7.32 o 
   5   5   1        7.36        8.60      2.28 o 
   6   5   1      105.31      113.40      6.61 o 
   7   5   1      311.98      286.75      9.66 o 
   8   5   1        5.21        1.81      2.92 o 
   9   5   1        7.59        0.00      3.54 o 
  10   5   1        1.46       12.01      5.59 o 
  11   5   1        0.70        0.00      5.08 o 
 -11   6   1        0.04        0.00     12.78 o 
 -10   6   1        0.56        0.00      4.69 o 
  -9   6   1       30.79       21.27      5.02 o 
  -8   6   1        1.50        6.18      3.22 o 
  -7   6   1       28.06       23.23      3.85 o 
  -6   6   1        3.81        0.00      2.94 o 
  -5   6   1       17.52       20.79      2.77 o 
  -4   6   1        9.62       10.35      2.24 o 
  -3   6   1       35.46       33.17      2.92 o 
  -2   6   1       68.35       76.42      3.28 o 
  -1   6   1       61.85       69.39      3.19 o 
   0   6   1      389.92      427.60     10.60 o 
   1   6   1      152.39      156.18      4.09 o 
   2   6   1        1.32        9.17      1.65 o 
   3   6   1      222.44      244.42      6.11 o 
   4   6   1      100.91      105.20      4.61 o 
   5   6   1       60.87       68.27      4.13 o 
   6   6   1      130.59      140.44      6.84 o 
   7   6   1       34.43       37.00      5.36 o 
   8   6   1       58.68       46.78      6.05 o 
   9   6   1        0.47        3.36      4.17 o 
  10   6   1        1.00        0.00      5.08 o 
  11   6   1        0.55        0.00      5.50 o 
 -10   7   1       23.33       17.49      6.66 o 
  -9   7   1        1.37        8.91      4.72 o 
  -8   7   1       32.01       33.67      5.57 o 
  -7   7   1       67.83       61.76      7.66 o 
  -6   7   1        0.01        0.00      2.56 o 
  -5   7   1      262.56      288.45      8.73 o 
  -4   7   1      150.35      149.62      5.64 o 
  -3   7   1       20.38       25.64      4.26 o 
  -2   7   1      303.72      306.23      7.28 o 
  -1   7   1      527.57      470.98      7.83 o 
   0   7   1      277.13      262.90      6.42 o 
   1   7   1     1060.56     1087.10     13.25 o 
   2   7   1      122.03      111.78      5.09 o 
   3   7   1      234.82      223.08      6.31 o 
   4   7   1      275.17      248.58      6.92 o 
   5   7   1       95.13       93.11      7.28 o 
   6   7   1       73.22       66.95      6.82 o 
   7   7   1      187.94      178.37     14.21 o 
   8   7   1       17.72        5.54      4.33 o 
   9   7   1        5.50        0.07      5.30 o 
  10   7   1       26.86       32.68      8.24 o 
  -9   8   1      204.89      204.69     12.32 o 
  -8   8   1      108.65      106.05      9.06 o 
  -7   8   1      181.28      187.64     10.94 o 
  -6   8   1      334.39      335.58     14.64 o 
  -5   8   1        0.27        1.97      3.49 o 
  -4   8   1      142.84      156.58      6.58 o 
  -3   8   1      519.73      472.17      9.82 o 
  -2   8   1       77.25       81.79      4.83 o 
  -1   8   1      281.64      280.58      7.32 o 
   0   8   1     1462.51     1432.53     21.49 o 
   1   8   1      408.35      394.27      8.64 o 
   2   8   1      408.01      390.05      8.71 o 
   3   8   1      513.65      474.73     11.45 o 
   4   8   1        5.91        5.44      3.12 o 
   5   8   1      206.16      186.37      9.93 o 
   6   8   1       73.93       79.50      7.62 o 
   7   8   1       10.47       14.34      4.80 o 
   8   8   1       56.57       59.68     10.43 o 
   9   8   1       18.20       23.09      6.00 o 
  -8   9   1       82.21       57.73      7.57 o 
  -7   9   1       21.42       25.05      5.80 o 
  -6   9   1       34.70       35.54      5.93 o 
  -5   9   1      162.29      183.75     10.54 o 
  -4   9   1        5.59        6.83      3.73 o 
  -3   9   1       23.87       14.76      3.58 o 
  -2   9   1        2.04        0.00      2.41 o 
  -1   9   1        3.25        1.22      2.45 o 
   0   9   1       46.24       50.04      5.49 o 
   1   9   1        1.69        6.11      3.54 o 
   2   9   1        4.45        0.00      2.80 o 
   3   9   1        6.32        6.99      4.22 o 
   4   9   1      240.65      238.68      8.79 o 
   5   9   1       40.21       43.54      6.34 o 
   6   9   1       17.29       17.26      5.18 o 
   7   9   1       68.39       60.05      7.49 o 
   8   9   1       59.58       57.89      7.51 o 
  -7  10   1        9.92        9.62      6.31 o 
  -6  10   1        2.37        5.20      5.44 o 
  -5  10   1        1.30        6.17      4.37 o 
  -4  10   1       10.29       15.19      4.97 o 
  -3  10   1       64.77       73.71      6.10 o 
  -2  10   1      116.89      117.46     11.01 o 
  -1  10   1       10.07       12.47      5.35 o 
   0  10   1       17.70       19.68      4.82 o 
   1  10   1       10.18       10.15      4.51 o 
   2  10   1       23.34       21.17      6.41 o 
   3  10   1       15.74       15.52      3.96 o 
   4  10   1       48.68       33.85      6.06 o 
   5  10   1       13.23       12.76      5.08 o 
   6  10   1       41.55       46.47      6.90 o 
   7  10   1        5.72        0.00      4.63 o 
  -6  11   1        3.70        0.00      4.21 o 
  -5  11   1       23.64       16.33      7.18 o 
  -4  11   1        0.68        0.40      5.08 o 
  -3  11   1        0.18        0.00      7.40 o 
  -2  11   1       60.91       56.69      8.76 o 
  -1  11   1        0.00        0.00      4.84 o 
   0  11   1       10.61       11.13      6.13 o 
   1  11   1        0.00        0.57      5.69 o 
   2  11   1        5.47        8.38      4.72 o 
   3  11   1        0.32        0.00      4.25 o 
   4  11   1       16.12       16.25      5.18 o 
   5  11   1        0.14        3.45      4.75 o 
  -3  12   1       62.16       58.87     14.13 o 
  -2  12   1       14.71       15.79      9.92 o 
  -1  12   1       62.63       72.30     11.61 o 
   0  12   1        1.22        3.39      5.74 o 
   1  12   1        0.03        0.00      5.89 o 
   2  12   1        3.82        9.47      6.54 o 
   3  12   1        1.02        0.00      8.07 o 
 -13   0   2       14.36       25.23      9.76 o 
 -12   0   2      263.95      266.76     20.18 o 
 -11   0   2        8.28        0.00      6.73 o 
 -10   0   2      196.18      189.53     12.95 o 
  -9   0   2       61.09       72.60      7.60 o 
  -8   0   2       52.22       52.91      6.06 o 
  -7   0   2      498.67      444.97     10.88 o 
  -6   0   2       12.83       18.54      2.41 o 
  -5   0   2     3761.61     3808.90     46.29 o 
  -4   0   2       10.36       18.03      3.06 o 
  -3   0   2     1085.43     1013.38     13.74 o 
  -2   0   2      110.99       97.61      3.74 o 
  -1   0   2     6187.65     5925.55     66.54 o 
   0   0   2     3363.90     1983.69     40.37 o 
   1   0   2       82.29       49.46      2.65 o 
   2   0   2    35481.54    33356.70    376.01 o 
   3   0   2    10623.63    10276.01    116.18 o 
   4   0   2      391.59      423.74     17.83 o 
   5   0   2     1585.89     1558.42     27.82 o 
   6   0   2        8.75       15.55      2.72 o 
   7   0   2      162.88      167.39      6.59 o 
   8   0   2        0.51        0.00      2.97 o 
   9   0   2        3.22        7.73      4.16 o 
  10   0   2       26.82       22.06      5.32 o 
  11   0   2        5.46        5.05      6.39 o 
  12   0   2       78.12       66.94     12.78 o 
 -13   1   2        7.95       17.83      8.75 o 
 -12   1   2        0.17        0.79      4.53 o 
 -11   1   2      138.94      163.68     10.82 o 
 -10   1   2      134.96      132.37     10.30 o 
  -9   1   2      193.59      183.54      7.96 o 
  -8   1   2     1016.88      992.46     16.26 o 
  -7   1   2       38.04       40.94      2.96 o 
  -6   1   2      275.52      253.59      5.49 o 
  -5   1   2       39.33       41.99      2.49 o 
  -4   1   2     1130.74     1115.93     13.70 o 
  -3   1   2       30.63       38.07      2.22 o 
  -2   1   2       13.00       15.69      1.06 o 
  -1   1   2    14271.60    13404.08    228.52 o 
   0   1   2       46.88       47.66      2.48 o 
   1   1   2    17104.94    15799.38    133.82 o 
   2   1   2        1.96        0.00      1.00 o 
   3   1   2      269.52      294.90      5.12 o 
   4   1   2      650.00      605.44      7.67 o 
   5   1   2     1406.91     1372.13     14.38 o 
   6   1   2      592.58      593.65      9.55 o 
   7   1   2      258.42      245.16      8.16 o 
   8   1   2       63.80       63.35      4.64 o 
   9   1   2        4.12        3.76      3.20 o 
  10   1   2       70.32       73.26      8.63 o 
  11   1   2       32.95       37.06      6.57 o 
  12   1   2       25.85       32.17      6.89 o 
 -12   2   2        0.06        0.48      4.01 o 
 -11   2   2       87.88       80.52      7.44 o 
 -10   2   2        0.31        0.00      3.23 o 
  -9   2   2      151.90      179.57     10.29 o 
  -8   2   2       68.95       67.62      3.98 o 
  -7   2   2       15.32        7.99      2.24 o 
  -6   2   2        9.64       11.87      2.22 o 
  -5   2   2       15.83       14.84      2.05 o 
  -4   2   2       68.32       55.96      3.38 o 
  -3   2   2        4.16        8.46      1.37 o 
  -2   2   2    17363.36    16347.00    128.69 o 
  -1   2   2       44.80       38.69      1.77 o 
   0   2   2     2934.26     2864.16     24.07 o 
   1   2   2      463.92      423.83      6.90 o 
   2   2   2      401.41      378.97      5.03 o 
   3   2   2      134.54      144.21      3.21 o 
   4   2   2     1600.01     1604.05     15.84 o 
   5   2   2      651.82      673.15      8.72 o 
   6   2   2        0.59        2.52      1.51 o 
   7   2   2        8.84        9.11      2.30 o 
   8   2   2      128.93      125.80      6.62 o 
   9   2   2       46.66       42.89      6.54 o 
  10   2   2        6.73        7.06      3.62 o 
  11   2   2       45.02       57.52      6.74 o 
  12   2   2        5.37       10.06      5.46 o 
 -12   3   2        4.31        2.48      4.21 o 
 -11   3   2       15.15        7.58      7.49 o 
 -10   3   2       33.92       22.89      4.59 o 
  -9   3   2        6.14        2.81      3.20 o 
  -8   3   2      161.73      167.87      6.99 o 
  -7   3   2       12.85        6.81      4.18 o 
  -6   3   2        5.68        9.08      1.73 o 
  -5   3   2     1620.08     1746.81     24.10 o 
  -4   3   2     1850.20     1958.40     18.16 o 
  -3   3   2     1148.31     1190.77     11.79 o 
  -2   3   2      324.64      307.96      4.49 o 
  -1   3   2    12392.45    12167.28     96.74 o 
   0   3   2      250.23      251.78      4.06 o 
   1   3   2     4487.20     4389.69     36.64 o 
   2   3   2       59.92       53.94      2.14 o 
   3   3   2      529.62      543.10      6.95 o 
   4   3   2       96.93       85.95      2.89 o 
   5   3   2      171.57      156.74      4.19 o 
   6   3   2        2.78        0.19      1.36 o 
   7   3   2      192.34      214.71      7.38 o 
   8   3   2        0.07        1.35      2.70 o 
   9   3   2       33.62       38.59      5.30 o 
  10   3   2       34.44       26.14      6.73 o 
  11   3   2       21.77       17.38      6.30 o 
  12   3   2        0.49        0.00      7.06 o 
 -12   4   2       22.79       21.92      5.75 o 
 -11   4   2      124.04      129.41      9.43 o 
 -10   4   2        4.29        6.61      3.83 o 
  -9   4   2      201.21      181.14      9.00 o 
  -8   4   2        5.25        3.25      2.71 o 
  -7   4   2       21.42       17.46      3.04 o 
  -6   4   2       37.94       41.79      3.82 o 
  -5   4   2     1366.50     1334.76     16.02 o 
  -4   4   2     2371.60     2200.56     23.44 o 
  -3   4   2      532.90      571.71      7.08 o 
  -2   4   2      531.21      549.52      7.04 o 
  -1   4   2     3752.02     3584.32     31.04 o 
   0   4   2       10.82        8.79      1.35 o 
   1   4   2       23.39       37.43      1.99 o 
   2   4   2     1409.81     1423.71     14.23 o 
   3   4   2      399.92      499.71      6.75 o 
   4   4   2        1.79        4.52      1.17 o 
   5   4   2      469.28      522.32      9.26 o 
   6   4   2       72.54       75.48      4.93 o 
   7   4   2       18.41       18.19      3.32 o 
   8   4   2       33.94       38.28      4.28 o 
   9   4   2       31.84       45.17      5.93 o 
  10   4   2       12.38       10.18     10.09 o 
  11   4   2       24.33       27.07      7.23 o 
 -11   5   2       12.94       15.58      4.94 o 
 -10   5   2       95.28       92.72      8.04 o 
  -9   5   2        2.54        3.48      3.06 o 
  -8   5   2     1003.35      950.32     23.01 o 
  -7   5   2        1.23        0.94      3.40 o 
  -6   5   2     1110.72     1086.30     17.74 o 
  -5   5   2      583.92      590.55      9.71 o 
  -4   5   2       66.11       55.04      4.76 o 
  -3   5   2     2729.65     2711.12     26.35 o 
  -2   5   2      173.75      145.20      3.72 o 
  -1   5   2      364.10      310.00      5.38 o 
   0   5   2      822.55      774.83     10.55 o 
   1   5   2     1240.61     1275.75     24.07 o 
   2   5   2      204.63      227.57      5.22 o 
   3   5   2      822.20      801.72      9.68 o 
   4   5   2      785.03      757.32     11.37 o 
   5   5   2        3.82        2.76      2.85 o 
   6   5   2        0.83        0.00      2.28 o 
   7   5   2      128.49      125.01      8.48 o 
   8   5   2       15.04       17.06      4.72 o 
   9   5   2        3.50        0.00      4.47 o 
  10   5   2      152.08      169.94     18.50 o 
  11   5   2        4.50        0.00      5.35 o 
 -11   6   2        9.32       10.70      6.54 o 
 -10   6   2       54.11       35.78     10.26 o 
  -9   6   2      160.13      174.26      9.61 o 
  -8   6   2       12.44        4.97      4.56 o 
  -7   6   2      380.64      366.59     11.67 o 
  -6   6   2     1767.73     1733.87     25.21 o 
  -5   6   2        1.28        0.00      2.86 o 
  -4   6   2     1074.96     1032.56     14.68 o 
  -3   6   2      999.77      999.45     14.97 o 
  -2   6   2      199.04      199.66      5.87 o 
  -1   6   2      241.14      252.00      5.55 o 
   0   6   2      347.64      337.29      6.78 o 
   1   6   2      305.87      328.12      6.31 o 
   2   6   2      246.29      217.67      6.09 o 
   3   6   2      796.52      847.03     12.52 o 
   4   6   2       26.83       21.73      2.68 o 
   5   6   2     1054.71     1017.77     17.09 o 
   6   6   2       46.14       37.92      5.29 o 
   7   6   2       35.51       31.38      5.16 o 
   8   6   2      192.75      197.35     10.63 o 
   9   6   2      235.88      210.66     11.84 o 
  10   6   2       59.93       59.99     12.45 o 
 -10   7   2        1.37        7.28      6.06 o 
  -9   7   2       47.74       37.56      5.98 o 
  -8   7   2        0.25        0.00      4.27 o 
  -7   7   2       73.75       82.93      6.09 o 
  -6   7   2       49.04       43.10      4.59 o 
  -5   7   2        1.19        0.36      3.25 o 
  -4   7   2        8.61        5.12      2.35 o 
  -3   7   2      333.15      315.15      7.46 o 
  -2   7   2        0.74        0.00      1.95 o 
  -1   7   2        0.52        0.00      1.56 o 
   0   7   2       24.21       27.63      2.82 o 
   1   7   2      329.19      320.06      6.33 o 
   2   7   2      222.70      224.15      6.31 o 
   3   7   2       98.30       79.78      5.37 o 
   4   7   2      189.60      191.49      7.32 o 
   5   7   2       29.59       38.23      5.39 o 
   6   7   2       10.27       12.88      5.57 o 
   7   7   2       96.15       91.28      8.01 o 
   8   7   2        2.63        6.48      4.19 o 
   9   7   2       68.08       62.16     10.24 o 
  10   7   2        1.72        0.02      5.56 o 
 -10   8   2        0.13        0.00      4.42 o 
  -9   8   2       18.62       14.31      5.16 o 
  -8   8   2        7.24        0.63      5.72 o 
  -7   8   2        0.42        0.00      5.28 o 
  -6   8   2      102.16      115.84      7.03 o 
  -5   8   2       84.35       86.54      5.99 o 
  -4   8   2        6.70        2.99      3.03 o 
  -3   8   2        1.61        2.43      2.95 o 
  -2   8   2      134.39      140.20      6.03 o 
  -1   8   2        1.09        0.00      2.15 o 
   0   8   2       78.72       76.25      4.51 o 
   1   8   2       11.13       10.93      3.28 o 
   2   8   2       33.62       33.16      5.92 o 
   3   8   2       27.29       26.14      4.00 o 
   4   8   2        0.06        0.00      2.69 o 
   5   8   2       44.08       28.43      7.81 o 
   6   8   2        9.86        8.03      4.34 o 
   7   8   2        1.90        0.01      4.20 o 
   8   8   2       13.69       16.13      5.36 o 
   9   8   2       12.67       13.16      5.61 o 
  -9   9   2        8.06        4.91      5.24 o 
  -8   9   2        0.44        5.58      4.85 o 
  -7   9   2        0.19        0.00      3.98 o 
  -6   9   2       37.89       40.06      6.19 o 
  -5   9   2       62.78       79.14      7.24 o 
  -4   9   2       12.28        8.94      3.43 o 
  -3   9   2       14.87       14.59      3.91 o 
  -2   9   2       17.41       16.88      3.15 o 
  -1   9   2        2.23        0.00      2.43 o 
   0   9   2        6.80        6.68      3.75 o 
   1   9   2      809.71      761.87     15.21 o 
   2   9   2       50.48       48.94      5.78 o 
   3   9   2      117.00      105.94      6.80 o 
   4   9   2      116.25      122.99      7.44 o 
   5   9   2        0.28        0.49      4.05 o 
   6   9   2        0.41        0.00      3.89 o 
   7   9   2       10.65        6.12      7.52 o 
   8   9   2        5.20        7.26      5.08 o 
  -7  10   2       55.79       59.14      7.66 o 
  -6  10   2       66.91       70.53      7.63 o 
  -5  10   2       94.07       95.74      8.25 o 
  -4  10   2       84.96       98.00      8.20 o 
  -3  10   2        0.09        1.23      3.56 o 
  -2  10   2      214.81      217.14     10.39 o 
  -1  10   2       39.96       31.82      5.27 o 
   0  10   2       79.44       80.20      8.37 o 
   1  10   2       10.49        9.56      4.16 o 
   2  10   2      179.05      174.19      8.45 o 
   3  10   2        0.23        0.00      3.20 o 
   4  10   2      383.48      345.16     13.26 o 
   5  10   2        8.88        5.33      6.83 o 
   6  10   2        2.17        0.64      4.68 o 
   7  10   2        4.17        0.00      4.63 o 
  -6  11   2       40.09       46.64      8.79 o 
  -5  11   2       89.62       79.08     10.43 o 
  -4  11   2        3.73       11.32      6.17 o 
  -3  11   2       82.38       93.18     15.81 o 
  -2  11   2        0.79        0.00      4.93 o 
  -1  11   2       52.58       48.10      8.44 o 
   0  11   2       22.65       28.16      7.36 o 
   1  11   2      400.19      399.18     14.53 o 
   2  11   2        2.73        0.00      4.17 o 
   3  11   2       87.23       73.19      7.87 o 
   4  11   2       60.14       69.51      7.88 o 
   5  11   2        8.43        0.00      5.32 o 
  -3  12   2       63.95       89.48     16.48 o 
  -2  12   2       10.41       10.85      6.30 o 
  -1  12   2      103.69       97.22     11.52 o 
   0  12   2       56.21       60.67     10.43 o 
   1  12   2        2.40        4.77      6.03 o 
   2  12   2      113.41      109.27     11.89 o 
 -13   1   3        2.27        6.02      5.90 o 
 -12   1   3        0.96        0.38      8.24 o 
 -11   1   3        6.00        5.68      4.87 o 
 -10   1   3       78.88       67.31      6.61 o 
  -9   1   3      110.21      105.73      6.08 o 
  -8   1   3      919.43      969.07     15.94 o 
  -7   1   3        1.91        3.31      1.65 o 
  -6   1   3      854.59      847.02     11.36 o 
  -5   1   3       15.93       21.16      1.99 o 
  -4   1   3       10.23        7.27      1.32 o 
  -3   1   3       31.36       35.98      1.74 o 
  -2   1   3       95.51       74.40      2.15 o 
  -1   1   3     4394.40     4306.89     38.59 o 
   0   1   3     2632.24     2590.60     21.86 o 
   1   1   3    12325.44    11965.84     94.83 o 
   2   1   3     3389.43     3462.20     35.90 o 
   3   1   3     2417.20     2477.30     24.50 o 
   4   1   3     1668.92     1650.68     17.97 o 
   5   1   3        2.40        8.66      2.91 o 
   6   1   3      250.64      238.42      5.25 o 
   7   1   3       46.17       42.48      3.02 o 
   8   1   3      176.16      183.26      6.83 o 
   9   1   3       76.68       85.67      6.55 o 
  10   1   3       21.23       24.85      4.65 o 
  11   1   3       19.36       21.83      7.30 o 
  12   1   3       31.84       39.43      8.07 o 
 -12   2   3       85.99       98.52     13.63 o 
 -11   2   3        1.97        7.30      4.97 o 
 -10   2   3       44.91       29.78      4.83 o 
  -9   2   3      235.07      245.84     11.86 o 
  -8   2   3        3.18        5.47      2.20 o 
  -7   2   3       36.28       40.09      3.06 o 
  -6   2   3      470.96      454.40      8.82 o 
  -5   2   3      357.30      384.45      7.14 o 
  -4   2   3      949.89      930.80     13.26 o 
  -3   2   3       15.16       14.79      1.32 o 
  -2   2   3     2731.69     2702.48     23.36 o 
  -1   2   3        4.58        6.50      1.20 o 
   0   2   3       30.97       25.99      1.41 o 
   1   2   3       44.38       56.26      2.46 o 
   2   2   3       60.49       55.14      2.75 o 
   3   2   3        3.88        3.09      1.22 o 
   4   2   3     1163.81     1153.16     12.51 o 
   5   2   3     1219.49     1213.11     13.53 o 
   6   2   3      112.39       99.49      4.20 o 
   7   2   3      333.78      321.68      7.38 o 
   8   2   3       74.93       74.69      5.33 o 
   9   2   3        0.26        0.48      2.70 o 
  10   2   3        0.05        6.84      3.69 o 
  11   2   3        2.27        0.00      4.28 o 
 -12   3   3       83.93       71.14      7.51 o 
 -11   3   3       45.66       37.53      5.82 o 
 -10   3   3      235.80      208.48      9.64 o 
  -9   3   3       72.67       70.04      6.36 o 
  -8   3   3       55.45       50.02      4.37 o 
  -7   3   3      234.88      253.21      7.47 o 
  -6   3   3     1586.03     1561.78     18.15 o 
  -5   3   3      857.27      842.42     13.69 o 
  -4   3   3      182.75      190.59      4.17 o 
  -3   3   3    11056.28    11214.82     89.99 o 
  -2   3   3      703.30      686.97      7.93 o 
  -1   3   3     8480.82     8301.09     73.94 o 
   0   3   3     1099.81     1031.48     10.52 o 
   1   3   3     3051.03     2957.21     25.78 o 
   2   3   3       38.42       38.14      1.90 o 
   3   3   3       88.67       87.77      3.08 o 
   4   3   3     1231.28     1134.64     12.54 o 
   5   3   3       10.86        6.91      1.76 o 
   6   3   3      412.65      454.75      7.58 o 
   7   3   3       20.03       23.30      3.51 o 
   8   3   3       14.31       12.22      3.98 o 
   9   3   3      137.72      171.28      9.11 o 
  10   3   3        0.43        2.51      4.63 o 
  11   3   3       20.94       12.60      5.98 o 
 -12   4   3        0.00        3.42      4.58 o 
 -11   4   3        4.78        3.17      4.14 o 
 -10   4   3       12.15       15.14      6.50 o 
  -9   4   3       90.03       89.13      7.25 o 
  -8   4   3        0.13        0.00      2.21 o 
  -7   4   3       74.63       64.25      4.78 o 
  -6   4   3      628.91      629.35     13.30 o 
  -5   4   3       23.23       23.77      2.69 o 
  -4   4   3     4996.05     4692.46     46.79 o 
  -3   4   3      101.50      106.56      3.12 o 
  -2   4   3      353.41      397.52      5.88 o 
  -1   4   3      515.80      510.52      7.72 o 
   0   4   3      234.83      238.34      4.85 o 
   1   4   3      253.62      256.23      4.44 o 
   2   4   3      349.66      358.23      6.19 o 
   3   4   3      750.71      785.63      9.53 o 
   4   4   3      429.60      411.19      6.50 o 
   5   4   3      178.65      179.56      5.35 o 
   6   4   3       16.91       24.41      2.96 o 
   7   4   3       78.66       72.22      5.21 o 
   8   4   3        8.51       10.21      4.15 o 
   9   4   3       10.57       19.49      4.85 o 
  10   4   3       49.32       68.68      9.28 o 
  11   4   3       58.74       47.46      8.44 o 
 -12   5   3       16.93       14.34      5.18 o 
 -11   5   3       21.14       21.01      5.20 o 
 -10   5   3      119.08      116.03      8.74 o 
  -9   5   3        1.88        0.00      2.77 o 
  -8   5   3        2.39        2.94      2.93 o 
  -7   5   3       59.20       60.30      5.29 o 
  -6   5   3        3.76        0.00      2.18 o 
  -5   5   3        6.94        6.10      1.86 o 
  -4   5   3       48.70       62.47      3.53 o 
  -3   5   3     1857.80     1873.41     18.55 o 
  -2   5   3       33.37       35.48      2.30 o 
  -1   5   3      145.49      178.47      4.16 o 
   0   5   3      708.38      717.44      9.10 o 
   1   5   3        0.72        0.00      1.07 o 
   2   5   3      118.32      130.80      5.01 o 
   3   5   3      277.84      327.03      5.66 o 
   4   5   3       47.33       64.54      5.18 o 
   5   5   3      251.14      263.60      6.88 o 
   6   5   3       18.44       18.73      4.37 o 
   7   5   3        2.11        7.49      3.93 o 
   8   5   3        0.55        0.00      3.49 o 
   9   5   3        2.60        0.29      3.73 o 
  10   5   3        8.98       16.73      6.41 o 
  11   5   3       12.04        6.35      6.30 o 
 -11   6   3        1.74        0.00      6.73 o 
 -10   6   3       32.40       24.70      5.28 o 
  -9   6   3        5.80       13.61      3.82 o 
  -8   6   3      292.60      272.73      9.16 o 
  -7   6   3        0.66        0.77      6.41 o 
  -6   6   3     1022.72      957.78     17.01 o 
  -5   6   3      107.51      114.27      6.16 o 
  -4   6   3      773.01      760.28     11.94 o 
  -3   6   3       42.21       40.40      3.14 o 
  -2   6   3        7.04        5.95      1.63 o 
  -1   6   3       90.84      103.08      3.78 o 
   0   6   3      282.08      309.15     10.33 o 
   1   6   3      129.07      143.44      4.00 o 
   2   6   3       95.97      103.44      3.52 o 
   3   6   3        0.81        3.43      3.01 o 
   4   6   3        0.71        0.00      2.33 o 
   5   6   3       30.75       41.61      4.37 o 
   6   6   3        0.17        3.59      3.66 o 
   7   6   3       35.27       39.47      5.95 o 
   8   6   3        7.86        7.14      4.40 o 
   9   6   3       12.81        7.88      4.63 o 
  10   6   3       16.73       16.50      6.51 o 
 -10   7   3       19.81       25.09      6.78 o 
  -9   7   3        9.06        9.07      3.68 o 
  -8   7   3        0.06        0.00      2.96 o 
  -7   7   3      289.39      283.09      9.52 o 
  -6   7   3      198.01      197.88      8.04 o 
  -5   7   3      290.26      274.47      8.67 o 
  -4   7   3       48.74       49.91      3.85 o 
  -3   7   3      283.32      286.97      7.17 o 
  -2   7   3      343.60      345.59      7.76 o 
  -1   7   3      306.30      327.77      8.43 o 
   0   7   3       95.23      103.52      4.56 o 
   1   7   3       31.39       23.24      3.21 o 
   2   7   3        0.00        0.00      2.46 o 
   3   7   3      398.43      372.04      9.88 o 
   4   7   3      161.01      152.07      7.24 o 
   5   7   3       73.39       79.83      6.97 o 
   6   7   3       40.89       49.72      9.02 o 
   7   7   3      165.67      170.95     15.84 o 
   8   7   3        4.50        4.91      5.36 o 
   9   7   3       53.36       46.25      7.02 o 
 -10   8   3       48.51       41.53      6.85 o 
  -9   8   3       60.70       68.82     10.04 o 
  -8   8   3      181.38      154.49     10.41 o 
  -7   8   3      207.81      214.88     10.10 o 
  -6   8   3       26.64       32.78      4.55 o 
  -5   8   3        7.15        2.33      2.88 o 
  -4   8   3     1045.49     1044.41     18.43 o 
  -3   8   3        0.02        0.29      2.74 o 
  -2   8   3      166.15      172.05      6.91 o 
  -1   8   3     1127.15     1146.43     16.22 o 
   0   8   3      277.47      271.36      8.37 o 
   1   8   3      279.75      273.19      8.65 o 
   2   8   3      488.53      488.76     11.74 o 
   3   8   3      720.60      670.96     14.31 o 
   4   8   3       13.33       17.86      4.22 o 
   5   8   3      254.47      262.38     11.18 o 
   6   8   3       64.78       72.58      9.53 o 
   7   8   3      171.18      179.67     15.61 o 
   8   8   3        9.44        7.45      4.99 o 
   9   8   3       15.82       17.57      8.39 o 
  -9   9   3       17.94        6.94      5.16 o 
  -8   9   3       66.50       60.13      7.51 o 
  -7   9   3        9.65       14.41      4.90 o 
  -6   9   3      152.75      144.02      9.61 o 
  -5   9   3        6.14        3.16      3.09 o 
  -4   9   3      260.72      256.92      8.94 o 
  -3   9   3      106.05      123.70      6.16 o 
  -2   9   3      349.22      356.31     10.20 o 
  -1   9   3        1.58        3.97      2.91 o 
   0   9   3        2.80        0.75      3.67 o 
   1   9   3       12.41        9.28      3.83 o 
   2   9   3       48.15       48.41      5.19 o 
   3   9   3        9.76        3.98      3.39 o 
   4   9   3      122.64      115.04      7.39 o 
   5   9   3        6.73        3.97      5.69 o 
   6   9   3      267.88      251.00     12.10 o 
   7   9   3       19.44       17.21      5.76 o 
   8   9   3        6.06        0.02      4.64 o 
  -7  10   3        0.01        0.00      4.46 o 
  -6  10   3        8.06        5.46      4.24 o 
  -5  10   3       99.79       94.92     10.34 o 
  -4  10   3        0.22        2.43      4.63 o 
  -3  10   3       35.42       33.98      4.56 o 
  -2  10   3       11.51       11.28      4.51 o 
  -1  10   3       43.59       49.90      6.17 o 
   0  10   3      104.09      111.91      8.63 o 
   1  10   3       26.65       31.28      5.63 o 
   2  10   3        7.03        7.74      3.66 o 
   3  10   3        1.17        2.08      3.55 o 
   4  10   3       35.49       29.44      6.07 o 
   5  10   3        0.03        0.00      4.38 o 
   6  10   3        2.55        2.03      6.82 o 
  -6  11   3        3.64        6.19     11.10 o 
  -5  11   3       22.59       26.17      7.09 o 
  -4  11   3       17.49       12.12      6.06 o 
  -3  11   3       12.97        4.37      8.07 o 
  -2  11   3       50.52       55.67      8.92 o 
  -1  11   3       13.81       11.15      4.95 o 
   0  11   3        0.61        0.00      4.05 o 
   1  11   3       30.17       20.91      5.80 o 
   2  11   3        5.14       10.76      5.15 o 
   3  11   3        6.28        7.60      7.56 o 
   4  11   3       16.10       11.40      5.44 o 
   5  11   3        6.97        3.11      6.64 o 
  -3  12   3       15.03       34.31     11.44 o 
  -2  12   3       24.59       21.47      7.33 o 
  -1  12   3       33.37       26.65      8.18 o 
   0  12   3        2.61        0.00      6.90 o 
   1  12   3       10.24       11.99      7.06 o 
   2  12   3        0.02        0.00      4.77 o 
 -13   0   4        1.52        0.00      7.40 o 
 -12   0   4       42.74       32.29     10.43 o 
 -11   0   4       55.57       65.26     12.78 o 
 -10   0   4      329.45      354.15     14.21 o 
  -9   0   4      176.54      153.33     10.76 o 
  -8   0   4      320.17      323.33     11.80 o 
  -7   0   4     1411.38     1339.48     26.92 o 
  -6   0   4      351.43      394.31      8.26 o 
  -5   0   4      117.91      106.13      4.08 o 
  -4   0   4     1068.43     1035.33     15.25 o 
  -3   0   4      178.22      169.77      5.74 o 
  -2   0   4     5824.97     5341.27     61.94 o 
  -1   0   4     2374.78     2227.34     27.51 o 
   0   0   4     4940.51     4800.06     55.86 o 
   1   0   4        0.39        2.24      1.53 o 
   2   0   4    22707.59    22199.44    268.08 o 
   3   0   4     4363.30     4427.88     63.42 o 
   4   0   4      696.29      681.92     12.43 o 
   5   0   4     1650.80     1628.26     24.15 o 
   6   0   4        1.34        1.34      2.12 o 
   7   0   4       62.54       42.64      6.84 o 
   8   0   4      245.12      264.48     11.53 o 
   9   0   4      250.01      234.18     11.77 o 
  10   0   4        2.03        7.06      6.39 o 
  11   0   4       79.68       91.50     13.79 o 
 -13   1   4        0.51        2.84      5.25 o 
 -12   1   4        7.08        0.00      7.06 o 
 -11   1   4      113.75      113.17      8.59 o 
 -10   1   4        0.44        0.00      3.22 o 
  -9   1   4      164.30      162.99      7.38 o 
  -8   1   4       30.17       32.16      3.57 o 
  -7   1   4       35.79       43.38      3.01 o 
  -6   1   4     1216.46     1180.12     15.38 o 
  -5   1   4      116.03       97.22      3.42 o 
  -4   1   4      276.91      294.21      6.18 o 
  -3   1   4     1640.67     1710.19     15.93 o 
  -2   1   4       96.13      102.92      2.61 o 
  -1   1   4     1127.71     1110.95     12.80 o 
   0   1   4       22.94       30.18      1.58 o 
   1   1   4       58.08       62.48      2.22 o 
   2   1   4      346.58      339.02      5.12 o 
   3   1   4     3982.19     3974.79     37.81 o 
   4   1   4       46.29       41.73      2.41 o 
   5   1   4     1598.42     1584.36     16.76 o 
   6   1   4      402.52      381.76      7.69 o 
   7   1   4      158.53      151.94      4.80 o 
   8   1   4       85.17       88.75      5.02 o 
   9   1   4       18.09       28.90      4.65 o 
  10   1   4       37.84       50.01      5.92 o 
  11   1   4       28.22       39.03      7.09 o 
 -13   2   4       40.91       42.57     11.27 o 
 -12   2   4        4.84        0.84      3.82 o 
 -11   2   4       24.56       22.04      4.59 o 
 -10   2   4       10.04       15.33      4.28 o 
  -9   2   4       83.04       66.94      6.26 o 
  -8   2   4      177.05      163.97      8.30 o 
  -7   2   4       84.88       86.09      4.17 o 
  -6   2   4       71.51       91.13      4.52 o 
  -5   2   4       40.96       49.19      3.34 o 
  -4   2   4        2.64        2.90      1.10 o 
  -3   2   4      336.53      324.64      5.30 o 
  -2   2   4       23.21       26.77      1.62 o 
  -1   2   4      571.05      562.12      6.71 o 
   0   2   4        0.03        0.54      1.79 o 
   1   2   4       24.30       27.07      2.02 o 
   2   2   4       14.36        9.58      1.28 o 
   3   2   4      319.60      325.34      5.27 o 
   4   2   4      753.97      731.03      9.25 o 
   5   2   4       44.23       64.26      4.07 o 
   6   2   4      449.04      452.02     10.41 o 
   7   2   4      550.08      541.07      9.99 o 
   8   2   4       61.67       61.41      8.21 o 
   9   2   4      148.25      129.77      8.40 o 
  10   2   4       51.19       46.78     17.32 o 
  11   2   4        5.46        3.54      5.08 o 
 -12   3   4        2.78        3.12      4.28 o 
 -11   3   4        4.02        3.97      3.73 o 
 -10   3   4        1.05        3.09      3.45 o 
  -9   3   4       54.60       49.50      5.41 o 
  -8   3   4        5.81        2.73      2.27 o 
  -7   3   4       92.81      103.08      6.44 o 
  -6   3   4        0.74        0.00      1.37 o 
  -5   3   4      903.93      949.77     12.00 o 
  -4   3   4       14.55       18.64      1.65 o 
  -3   3   4     1631.46     1638.40     19.09 o 
  -2   3   4       10.76        7.63      1.48 o 
  -1   3   4      750.45      741.01      8.45 o 
   0   3   4      901.89      926.80      9.85 o 
   1   3   4      256.08      265.03      5.88 o 
   2   3   4        2.12        0.94      1.41 o 
   3   3   4       42.27       33.15      2.50 o 
   4   3   4     1251.20     1262.88     16.52 o 
   5   3   4      789.07      758.99     14.37 o 
   6   3   4       77.52       88.96      4.38 o 
   7   3   4       26.85       26.93      3.62 o 
   8   3   4        0.00        5.74      3.45 o 
   9   3   4       26.74       17.80      5.74 o 
  10   3   4       94.32      104.17     10.58 o 
  11   3   4       65.06       68.65     10.43 o 
 -12   4   4        6.81        9.44      4.49 o 
 -11   4   4       14.79       18.12      5.96 o 
 -10   4   4       26.56       29.19      5.04 o 
  -9   4   4       30.83       37.56      8.67 o 
  -8   4   4        1.96        2.70      3.54 o 
  -7   4   4      277.46      276.51      8.93 o 
  -6   4   4      190.58      190.16      6.55 o 
  -5   4   4        0.52        1.06      1.19 o 
  -4   4   4     1728.32     1732.09     17.21 o 
  -3   4   4       47.64       59.84      3.05 o 
  -2   4   4     1451.01     1593.51     16.00 o 
  -1   4   4      308.73      314.01      5.27 o 
   0   4   4      181.09      212.73      4.06 o 
   1   4   4      930.24      950.36     12.30 o 
   2   4   4      279.32      258.27      4.49 o 
   3   4   4      646.29      623.66      8.26 o 
   4   4   4      578.01      569.98      8.18 o 
   5   4   4        1.69        2.76      1.96 o 
   6   4   4       13.97       13.66      2.66 o 
   7   4   4       31.13       40.86      5.42 o 
   8   4   4       11.58        3.83      4.01 o 
   9   4   4        9.15        5.09      4.93 o 
  10   4   4        9.52       18.55      6.06 o 
  11   4   4       35.37       24.20      8.41 o 
 -12   5   4        8.41       10.45      9.19 o 
 -11   5   4        0.14        1.58      5.45 o 
 -10   5   4       25.04       23.05      4.97 o 
  -9   5   4      191.04      196.68     11.90 o 
  -8   5   4       37.45       36.25      4.36 o 
  -7   5   4       49.49       39.47      4.22 o 
  -6   5   4      508.80      472.61     10.88 o 
  -5   5   4      160.78      140.95      8.71 o 
  -4   5   4      978.99     1044.71     12.05 o 
  -3   5   4      302.53      305.49      6.27 o 
  -2   5   4      863.85      837.10     10.30 o 
  -1   5   4     1087.66     1063.04     13.31 o 
   0   5   4     1089.41     1038.66     11.85 o 
   1   5   4      239.27      220.46      4.45 o 
   2   5   4      147.69      180.86      4.05 o 
   3   5   4      314.46      305.56      5.85 o 
   4   5   4       31.68       24.16      3.52 o 
   5   5   4       10.72        8.38      2.86 o 
   6   5   4      546.87      511.15     17.60 o 
   7   5   4        0.37        4.31      8.18 o 
   8   5   4        0.35        3.59      4.15 o 
   9   5   4      127.22      132.61      9.81 o 
  10   5   4        0.06        2.46      5.46 o 
 -11   6   4        8.33       10.43      4.69 o 
 -10   6   4       62.98       73.85      8.69 o 
  -9   6   4      190.34      189.95      9.22 o 
  -8   6   4        0.23        0.00      2.79 o 
  -7   6   4     1989.71     1886.09     43.83 o 
  -6   6   4      497.93      471.13     11.31 o 
  -5   6   4      256.91      266.12      8.15 o 
  -4   6   4     1053.69     1003.05     14.33 o 
  -3   6   4      134.12      141.76      4.20 o 
  -2   6   4      318.07      295.88      5.87 o 
  -1   6   4       18.46       12.29      2.10 o 
   0   6   4     2301.84     2309.13     24.64 o 
   1   6   4      382.46      379.48      6.45 o 
   2   6   4       65.50       74.60      4.01 o 
   3   6   4       15.89       24.27      4.53 o 
   4   6   4      525.77      486.40     13.35 o 
   5   6   4      335.37      339.19      9.76 o 
   6   6   4       53.59       61.63      6.59 o 
   7   6   4      523.80      517.02     15.67 o 
   8   6   4      157.87      169.74     10.74 o 
   9   6   4       45.75       47.34      6.90 o 
  10   6   4       38.90       48.62      9.04 o 
 -10   7   4       48.23       55.12      7.52 o 
  -9   7   4       34.23       43.99      5.26 o 
  -8   7   4       68.22       67.04      5.84 o 
  -7   7   4      239.44      234.11      8.72 o 
  -6   7   4      437.55      459.23     17.92 o 
  -5   7   4      767.10      711.94     16.24 o 
  -4   7   4      257.48      279.16      7.38 o 
  -3   7   4       11.65        6.39      2.73 o 
  -2   7   4       16.24        9.51      2.43 o 
  -1   7   4      452.78      468.56      8.94 o 
   0   7   4      253.95      207.39     12.66 o 
   1   7   4      425.11      415.04      8.50 o 
   2   7   4      122.58      132.80      6.88 o 
   3   7   4      318.42      320.15      9.39 o 
   4   7   4      263.24      283.14      9.08 o 
   5   7   4       45.97       50.14      4.99 o 
   6   7   4       29.66       25.49      5.34 o 
   7   7   4        3.30        0.00      4.00 o 
   8   7   4        0.31        2.02      4.47 o 
   9   7   4       62.11       62.69      7.69 o 
 -10   8   4       57.06       51.97      9.00 o 
  -9   8   4       10.81        1.68      4.25 o 
  -8   8   4      107.23       89.91      7.14 o 
  -7   8   4      271.20      238.11      9.46 o 
  -6   8   4       61.50       64.11      5.60 o 
  -5   8   4       16.35       16.02      3.61 o 
  -4   8   4      183.16      205.00      6.92 o 
  -3   8   4      135.85      127.57      5.98 o 
  -2   8   4       90.82      111.52      6.42 o 
  -1   8   4       27.32       26.51      3.69 o 
   0   8   4      353.47      372.44      9.98 o 
   1   8   4       34.63       33.52      4.21 o 
   2   8   4      520.45      491.57     11.96 o 
   3   8   4       72.93       81.05      6.04 o 
   4   8   4       11.81        8.14      3.44 o 
   5   8   4       37.84       27.38      8.83 o 
   6   8   4        0.09        0.00      4.07 o 
   7   8   4       49.77       43.44      6.62 o 
   8   8   4        6.69        4.10      6.09 o 
  -9   9   4       23.00       13.38      6.09 o 
  -8   9   4       85.51       97.49      8.83 o 
  -7   9   4        9.83        8.77      4.92 o 
  -6   9   4       66.18       59.20      5.78 o 
  -5   9   4       14.96        9.73      3.60 o 
  -4   9   4      557.94      557.22     15.60 o 
  -3   9   4      177.03      194.44     10.93 o 
  -2   9   4       21.71       26.45      4.09 o 
  -1   9   4      167.13      158.72      9.39 o 
   0   9   4        0.14        0.00      4.21 o 
   1   9   4      111.07      109.40      8.35 o 
   2   9   4       47.80       43.77      4.93 o 
   3   9   4      230.80      243.57      9.12 o 
   4   9   4      148.01      146.11      8.20 o 
   5   9   4       83.54       77.16      8.00 o 
   6   9   4       56.11       54.33      7.30 o 
   7   9   4        1.65        4.39      4.77 o 
  -7  10   4      129.51      145.99     10.51 o 
  -6  10   4        1.51        0.81      4.93 o 
  -5  10   4       54.00       54.78      8.55 o 
  -4  10   4       99.64      113.08      8.66 o 
  -3  10   4       30.87       31.39      5.10 o 
  -2  10   4        0.70        0.00      3.67 o 
  -1  10   4       53.25       64.62      7.00 o 
   0  10   4       17.61       19.62      5.10 o 
   1  10   4        0.46        0.00      3.81 o 
   2  10   4       92.74      100.18      7.17 o 
   3  10   4        6.05        3.46      3.69 o 
   4  10   4      118.66      115.05      9.83 o 
   5  10   4        2.06        0.45      4.63 o 
   6  10   4       25.48       17.00      5.92 o 
  -6  11   4       89.91       76.72     10.43 o 
  -5  11   4       76.17       74.70     10.09 o 
  -4  11   4       13.47       12.27      5.89 o 
  -3  11   4      461.36      510.64     30.28 o 
  -2  11   4      213.22      236.66     12.25 o 
  -1  11   4       39.44       49.02      6.79 o 
   0  11   4      301.72      327.70     13.32 o 
   1  11   4       96.31       97.50     11.96 o 
   2  11   4       55.81       79.76      8.21 o 
   3  11   4      118.67      120.24     10.75 o 
   4  11   4        0.05        0.00      4.20 o 
  -2  12   4       45.15       50.56      9.16 o 
  -1  12   4       69.43       68.27     10.46 o 
   0  12   4       24.58       29.74      7.90 o 
   1  12   4      125.11      125.06     10.27 o 
 -13   1   5       21.24        3.36      8.41 o 
 -12   1   5       29.98       26.07      7.57 o 
 -11   1   5        7.72       10.46      4.34 o 
 -10   1   5        3.06        9.09      3.85 o 
  -9   1   5       90.52       95.88      5.78 o 
  -8   1   5      321.64      343.48      8.86 o 
  -7   1   5       62.47       68.68      3.66 o 
  -6   1   5      383.53      408.68     10.07 o 
  -5   1   5      474.77      507.77      8.12 o 
  -4   1   5      265.01      256.12      6.65 o 
  -3   1   5      205.44      198.13      3.93 o 
  -2   1   5      344.73      341.13      8.03 o 
  -1   1   5      192.55      164.05      3.88 o 
   0   1   5       17.08       21.18      1.73 o 
   1   1   5     1298.31     1344.61     13.39 o 
   2   1   5     2939.98     3043.46     27.08 o 
   3   1   5       74.26       80.98      5.06 o 
   4   1   5     1595.31     1673.65     17.33 o 
   5   1   5      790.19      775.35     10.42 o 
   6   1   5      434.30      418.08      7.58 o 
   7   1   5       90.87       87.62      7.48 o 
   8   1   5     1145.27     1224.35     17.50 o 
   9   1   5      108.28      141.40      8.57 o 
  10   1   5      292.13      288.96     11.45 o 
  11   1   5        2.44        3.36      6.73 o 
 -13   2   5       59.69       61.90      9.43 o 
 -12   2   5        1.24        1.72      4.01 o 
 -11   2   5       33.12       45.34     11.00 o 
 -10   2   5      176.12      180.35      9.79 o 
  -9   2   5       37.76       43.22      6.14 o 
  -8   2   5       62.39       60.39      4.47 o 
  -7   2   5      699.93      698.12     10.89 o 
  -6   2   5        4.53        3.61      1.61 o 
  -5   2   5     2236.70     2247.87     21.15 o 
  -4   2   5       68.92       56.33      3.74 o 
  -3   2   5      204.93      219.86      4.20 o 
  -2   2   5     2141.81     2232.65     22.54 o 
  -1   2   5     1004.96      975.70     10.40 o 
   0   2   5      268.12      274.14      7.82 o 
   1   2   5      249.36      226.91      3.91 o 
   2   2   5       49.81       58.02      2.63 o 
   3   2   5       20.01       22.53      1.95 o 
   4   2   5      309.67      294.32      5.56 o 
   5   2   5     3169.48     2987.59     31.31 o 
   6   2   5      225.54      218.84      9.87 o 
   7   2   5     1447.57     1443.62     18.89 o 
   8   2   5      547.86      589.96     12.94 o 
   9   2   5      127.20      137.47     11.04 o 
  10   2   5       88.28       96.90      9.87 o 
  11   2   5       14.58       14.50     13.29 o 
 -12   3   5       88.79       84.18      8.02 o 
 -11   3   5        0.58        1.53      3.76 o 
 -10   3   5       47.84       47.45      5.61 o 
  -9   3   5       70.87       77.79      8.05 o 
  -8   3   5       53.74       50.26      5.52 o 
  -7   3   5      285.12      273.86      6.51 o 
  -6   3   5      193.49      186.95      5.12 o 
  -5   3   5      681.63      714.09      8.96 o 
  -4   3   5      650.72      687.64      8.73 o 
  -3   3   5     2101.49     2120.71     21.88 o 
  -2   3   5      271.67      247.56      4.55 o 
  -1   3   5      232.55      246.96      5.18 o 
   0   3   5     1622.55     1623.19     17.97 o 
   1   3   5      143.00      135.49      4.09 o 
   2   3   5     1175.11     1162.50     14.36 o 
   3   3   5     1390.88     1357.21     14.42 o 
   4   3   5       53.59       60.97      3.30 o 
   5   3   5       57.89       63.74      3.29 o 
   6   3   5      253.90      241.36      6.42 o 
   7   3   5       54.98       56.70      5.99 o 
   8   3   5        3.42        1.94      3.54 o 
   9   3   5        0.20        0.00      4.26 o 
  10   3   5       13.89       15.47      5.95 o 
  11   3   5       35.06       37.54      8.09 o 
 -12   4   5        3.04       10.21      4.40 o 
 -11   4   5      153.63      143.94      9.82 o 
 -10   4   5       65.24       60.98      6.59 o 
  -9   4   5      533.13      548.00     15.21 o 
  -8   4   5        0.67        0.00      2.28 o 
  -7   4   5      171.35      154.25      9.18 o 
  -6   4   5      130.67      140.44      5.86 o 
  -5   4   5        1.42        1.96      1.25 o 
  -4   4   5      466.55      467.91      7.05 o 
  -3   4   5      217.68      234.58      4.74 o 
  -2   4   5     5716.99     6250.83     58.12 o 
  -1   4   5      112.12      101.66      3.20 o 
   0   4   5      596.60      659.38     10.90 o 
   1   4   5     1140.77     1184.16     18.64 o 
   2   4   5      229.22      222.28      7.95 o 
   3   4   5        1.21        0.00      1.17 o 
   4   4   5      447.20      447.95      8.42 o 
   5   4   5      241.16      238.09      7.69 o 
   6   4   5      262.36      245.40      8.16 o 
   7   4   5       74.36       75.50     11.85 o 
   8   4   5       17.50       22.64      5.10 o 
   9   4   5       14.31       10.58      4.55 o 
  10   4   5        2.40        0.00      4.84 o 
 -12   5   5       72.64       72.35      9.36 o 
 -11   5   5       28.08       42.42      6.26 o 
 -10   5   5       53.87       38.48      5.57 o 
  -9   5   5       18.49       15.60      3.59 o 
  -8   5   5       83.75       77.44      5.73 o 
  -7   5   5        3.92        7.69      2.90 o 
  -6   5   5      359.53      350.83      9.31 o 
  -5   5   5      949.48      918.89     14.95 o 
  -4   5   5      279.26      238.11      6.03 o 
  -3   5   5      177.74      154.70      4.16 o 
  -2   5   5      275.18      293.55      5.57 o 
  -1   5   5        8.35       11.15      1.85 o 
   0   5   5      130.50      137.33      5.74 o 
   1   5   5      370.16      361.36      7.38 o 
   2   5   5       35.42       37.78      2.96 o 
   3   5   5      111.93      107.29      4.62 o 
   4   5   5        8.06       12.34      5.20 o 
   5   5   5      336.08      312.74      9.20 o 
   6   5   5      276.01      272.54     10.78 o 
   7   5   5        1.63        0.00      5.81 o 
   8   5   5        0.48        0.00      3.74 o 
   9   5   5       37.62       45.54      6.64 o 
  10   5   5       25.08        1.79      5.93 o 
 -11   6   5        9.39        1.43      5.37 o 
 -10   6   5        0.38        0.71      3.86 o 
  -9   6   5       63.41       60.53      5.66 o 
  -8   6   5       11.97       14.85      3.57 o 
  -7   6   5       76.36       71.46      5.65 o 
  -6   6   5       64.35       71.55      5.30 o 
  -5   6   5      190.30      195.64     10.92 o 
  -4   6   5      321.04      334.19      8.66 o 
  -3   6   5      130.67      136.98      4.28 o 
  -2   6   5      643.60      686.88      9.73 o 
  -1   6   5      146.74      131.25      5.03 o 
   0   6   5      594.48      650.42     13.81 o 
   1   6   5      182.65      196.12      6.76 o 
   2   6   5      248.40      265.10      7.97 o 
   3   6   5      532.64      529.98     11.87 o 
   4   6   5      160.15      146.59      7.31 o 
   5   6   5       19.06       17.01      3.60 o 
   6   6   5       49.97       44.84      6.07 o 
   7   6   5        1.71        0.00      3.99 o 
   8   6   5        0.38        5.02      4.91 o 
   9   6   5        1.09       10.00      5.13 o 
 -10   7   5        6.42        8.63      4.63 o 
  -9   7   5        0.07        0.00      3.15 o 
  -8   7   5        4.91        4.90      3.23 o 
  -7   7   5      136.36      106.14      6.87 o 
  -6   7   5      626.53      579.40     13.21 o 
  -5   7   5     1892.91     1822.40     30.56 o 
  -4   7   5        3.71        5.32      2.65 o 
  -3   7   5      986.12     1014.08     14.92 o 
  -2   7   5       16.65       12.60      2.20 o 
  -1   7   5      306.07      322.28      7.53 o 
   0   7   5      338.77      306.86      7.48 o 
   1   7   5      230.47      258.02      7.16 o 
   2   7   5       64.06       65.66      5.27 o 
   3   7   5        6.12        8.04      3.18 o 
   4   7   5       19.24       16.30      3.72 o 
   5   7   5        5.53        6.05      3.26 o 
   6   7   5      145.53      158.57     10.16 o 
   7   7   5        5.37        2.96      4.41 o 
   8   7   5        6.71       15.89      7.79 o 
   9   7   5       51.13       56.38      7.82 o 
 -10   8   5       24.05       23.12      6.75 o 
  -9   8   5      130.93      137.82     11.65 o 
  -8   8   5        0.28        2.82      3.48 o 
  -7   8   5      329.98      331.64     15.55 o 
  -6   8   5       33.90       34.90      4.55 o 
  -5   8   5      337.15      323.42      9.78 o 
  -4   8   5      591.46      589.13     12.07 o 
  -3   8   5       87.83       87.58      6.65 o 
  -2   8   5     1717.17     1720.87     25.24 o 
  -1   8   5       29.50       33.62      4.17 o 
   0   8   5       63.37       51.60      6.69 o 
   1   8   5       46.72       47.49      4.88 o 
   2   8   5      238.86      260.97      9.98 o 
   3   8   5      180.71      207.82      8.48 o 
   4   8   5       53.15       44.75      5.13 o 
   5   8   5      312.31      283.27     23.24 o 
   6   8   5       27.00       13.33      4.83 o 
   7   8   5       11.21       16.34      5.30 o 
   8   8   5       50.28       45.44      9.36 o 
  -9   9   5       79.86       81.68      8.58 o 
  -8   9   5       33.67       26.65      5.78 o 
  -7   9   5       83.12       81.92      6.72 o 
  -6   9   5      307.13      297.39     10.31 o 
  -5   9   5        1.01        0.00      3.68 o 
  -4   9   5      615.80      622.95     16.69 o 
  -3   9   5      287.24      275.35     11.41 o 
  -2   9   5       41.88       50.08      6.54 o 
  -1   9   5      151.87      173.39     22.00 o 
   0   9   5       85.70       84.38      7.28 o 
   1   9   5        6.76        6.10      3.74 o 
   2   9   5      105.83      103.66      6.95 o 
   3   9   5      106.81      124.26      7.72 o 
   4   9   5        2.34        6.83      3.79 o 
   5   9   5       94.04      113.94      9.42 o 
   6   9   5      181.02      169.59     11.72 o 
   7   9   5        2.65        0.00      4.58 o 
  -7  10   5       24.10       49.60     12.45 o 
  -6  10   5        4.59        0.00      7.23 o 
  -5  10   5        2.52        6.17      4.32 o 
  -4  10   5       22.75       15.29      4.55 o 
  -3  10   5       24.39       20.91      4.30 o 
  -2  10   5       44.52       34.32      5.76 o 
  -1  10   5        0.13        1.72      3.85 o 
   0  10   5        0.28        4.17      4.20 o 
   1  10   5        7.36        0.98      4.04 o 
   2  10   5        3.45        2.77      4.37 o 
   3  10   5       30.32       29.66      4.82 o 
   4  10   5        4.96        6.47      4.64 o 
   5  10   5        1.89        3.36      4.86 o 
   6  10   5       32.80       24.69      6.51 o 
  -5  11   5        1.12        0.00      5.11 o 
  -4  11   5       15.23        3.69     10.26 o 
  -3  11   5        0.04        0.00      4.63 o 
  -2  11   5       54.79       52.90      7.01 o 
  -1  11   5       14.24       18.13      5.38 o 
   0  11   5       39.28       37.52      6.39 o 
   1  11   5       22.62       23.61      5.72 o 
   2  11   5        0.53        0.00      4.39 o 
   3  11   5       10.49        7.92      4.11 o 
   4  11   5        7.21        6.99      9.73 o 
  -2  12   5        0.49        1.84      6.06 o 
  -1  12   5        0.30        0.00      4.35 o 
   0  12   5        0.06        0.00      4.79 o 
 -13   0   6       39.50       27.58     11.10 o 
 -12   0   6        7.15       20.18      9.42 o 
 -11   0   6       38.68       36.67     11.10 o 
 -10   0   6      175.96      150.71      9.93 o 
  -9   0   6      139.55      151.61      9.51 o 
  -8   0   6      756.26      733.06     19.20 o 
  -7   0   6      314.87      329.21     11.63 o 
  -6   0   6      303.74      362.59      8.56 o 
  -5   0   6     1486.94     1436.74     21.23 o 
  -4   0   6      718.17      746.29     17.40 o 
  -3   0   6      447.80      418.84      8.72 o 
  -2   0   6     3671.66     3634.02     44.60 o 
  -1   0   6      495.37      508.42      9.62 o 
   0   0   6      138.12      134.67      4.74 o 
   1   0   6     4521.11     4289.36     63.68 o 
   2   0   6     5638.43     5836.47     69.64 o 
   3   0   6     2564.41     2813.98     37.14 o 
   4   0   6     1446.04     1476.37     27.13 o 
   5   0   6     1516.93     1500.30     31.72 o 
   6   0   6      602.58      575.92     13.14 o 
   7   0   6       90.20       91.76      7.83 o 
   8   0   6       15.53        6.73      8.24 o 
   9   0   6      128.24      141.71     11.61 o 
  10   0   6      389.13      461.53     24.89 o 
 -13   1   6        2.74        0.00      5.98 o 
 -12   1   6      121.01      138.13     27.58 o 
 -11   1   6       94.80       84.22     13.29 o 
 -10   1   6      140.58      151.23     13.67 o 
  -9   1   6       44.21       58.58      5.34 o 
  -8   1   6      115.27       94.82      5.44 o 
  -7   1   6      550.41      507.76      8.88 o 
  -6   1   6      257.46      255.99      5.35 o 
  -5   1   6        1.72        1.88      1.78 o 
  -4   1   6      729.18      756.35      9.94 o 
  -3   1   6     2065.85     2130.54     20.10 o 
  -2   1   6       22.36       18.90      1.68 o 
  -1   1   6        0.11        1.70      1.13 o 
   0   1   6      770.56      837.48      9.55 o 
   1   1   6      165.79      209.64      4.80 o 
   2   1   6      246.89      289.19      5.64 o 
   3   1   6     1170.13     1150.77     13.01 o 
   4   1   6      122.95      131.76      4.56 o 
   5   1   6      885.40      856.62     11.38 o 
   6   1   6        2.02        7.14      2.01 o 
   7   1   6        1.94        0.00      2.03 o 
   8   1   6      105.64      108.70      6.67 o 
   9   1   6        0.30        0.00      4.16 o 
  10   1   6        0.45        0.00      4.63 o 
  11   1   6        0.13        0.00      7.40 o 
 -13   2   6       15.06       15.09      6.61 o 
 -12   2   6       11.72       12.70      7.67 o 
 -11   2   6        0.53        0.00      3.82 o 
 -10   2   6       95.77      100.61     10.55 o 
  -9   2   6       34.66       28.33      4.69 o 
  -8   2   6      204.65      180.69      6.44 o 
  -7   2   6        0.05        0.00      1.51 o 
  -6   2   6      185.62      222.78      4.89 o 
  -5   2   6      710.19      675.19      9.75 o 
  -4   2   6     2005.44     2318.51     21.98 o 
  -3   2   6      149.20      171.47      4.93 o 
  -2   2   6       26.31       34.85      2.40 o 
  -1   2   6        0.62        0.00      1.13 o 
   0   2   6      243.79      266.81      4.57 o 
   1   2   6       16.95       16.86      1.49 o 
   2   2   6      317.20      319.35      5.39 o 
   3   2   6       29.80       38.86      2.44 o 
   4   2   6       35.46       29.52      2.66 o 
   5   2   6        3.01        2.84      2.23 o 
   6   2   6      164.70      154.84      5.57 o 
   7   2   6       10.61       12.58      2.73 o 
   8   2   6       55.08       48.96      5.95 o 
   9   2   6      315.85      330.34     14.99 o 
  10   2   6       53.65       43.11      7.61 o 
  11   2   6       62.10       66.51      9.51 o 
 -12   3   6        0.06        0.00      4.00 o 
 -11   3   6        6.50       11.46      5.41 o 
 -10   3   6       53.39       55.42     10.61 o 
  -9   3   6        0.31        0.00      2.99 o 
  -8   3   6      186.92      158.70      6.83 o 
  -7   3   6      607.95      602.73     10.23 o 
  -6   3   6       21.67       27.74      2.66 o 
  -5   3   6       28.83       24.76      2.56 o 
  -4   3   6       39.23       54.09      3.30 o 
  -3   3   6     2109.42     2252.88     21.55 o 
  -2   3   6      949.76      996.64     12.41 o 
  -1   3   6       88.74      129.89      3.45 o 
   0   3   6        4.84        3.33      1.61 o 
   1   3   6      130.09      127.66      4.36 o 
   2   3   6      198.48      209.46      5.57 o 
   3   3   6      268.48      269.67      5.19 o 
   4   3   6       52.07       53.87      2.96 o 
   5   3   6       33.31       39.88      3.42 o 
   6   3   6      937.46      903.63     15.16 o 
   7   3   6      105.22      115.06      9.36 o 
   8   3   6       75.00       84.64     10.36 o 
   9   3   6        8.93       13.79      5.47 o 
  10   3   6       13.25       16.15      6.18 o 
 -12   4   6       28.09       23.68      5.42 o 
 -11   4   6       46.19       43.16      6.06 o 
 -10   4   6       36.47       36.22      5.47 o 
  -9   4   6        0.68        1.66      3.17 o 
  -8   4   6      309.08      308.88      9.21 o 
  -7   4   6       99.21      116.01      7.38 o 
  -6   4   6      121.77      142.46      7.46 o 
  -5   4   6      136.35      147.38      4.40 o 
  -4   4   6      240.60      232.29      5.46 o 
  -3   4   6     1202.44     1300.95     15.53 o 
  -2   4   6      251.87      308.03      5.59 o 
  -1   4   6       38.89       47.61      2.43 o 
   0   4   6     2830.65     2849.98     29.67 o 
   1   4   6      795.24      756.25     11.53 o 
   2   4   6       33.29       29.47      2.77 o 
   3   4   6      883.44      862.73     12.67 o 
   4   4   6       99.79       98.83      4.54 o 
   5   4   6       27.19       33.10      4.66 o 
   6   4   6      110.45      123.53      6.82 o 
   7   4   6       14.13       17.15      4.39 o 
   8   4   6       35.20       42.44      6.14 o 
   9   4   6        1.39        0.00      6.07 o 
  10   4   6       35.97       40.68      8.08 o 
 -12   5   6       45.38       36.53      6.33 o 
 -11   5   6        2.00        2.29      3.89 o 
 -10   5   6       67.25       87.28     11.06 o 
  -9   5   6        5.75        3.71      3.02 o 
  -8   5   6      790.72      814.10     21.40 o 
  -7   5   6      133.88      143.10      9.47 o 
  -6   5   6     1200.31     1186.88     19.14 o 
  -5   5   6       13.78       13.41      2.26 o 
  -4   5   6      761.00      760.46     10.18 o 
  -3   5   6     2377.17     2370.50     23.39 o 
  -2   5   6      116.98      152.38      6.94 o 
  -1   5   6       65.56       53.93      2.77 o 
   0   5   6      385.69      368.22      7.59 o 
   1   5   6      102.70      110.80      4.72 o 
   2   5   6      485.93      498.19      9.25 o 
   3   5   6      642.51      605.11     10.52 o 
   4   5   6        9.43       14.37      3.24 o 
   5   5   6      384.44      402.34     10.59 o 
   6   5   6      385.23      377.45     12.87 o 
   7   5   6        6.04        0.86      3.91 o 
   8   5   6      227.60      200.58     11.58 o 
   9   5   6       18.16       22.67      5.88 o 
  10   5   6        6.37       10.26      6.42 o 
 -11   6   6        4.22        7.05      4.55 o 
 -10   6   6       42.98       42.18      6.07 o 
  -9   6   6       12.41        9.83      3.57 o 
  -8   6   6       73.59       75.46      5.94 o 
  -7   6   6      326.71      319.35     11.83 o 
  -6   6   6       10.26       11.07      3.04 o 
  -5   6   6     2462.19     2418.03     31.74 o 
  -4   6   6        9.03       11.39      2.43 o 
  -3   6   6       81.89       66.86      3.48 o 
  -2   6   6      678.27      649.13     10.67 o 
  -1   6   6      224.37      218.06      6.21 o 
   0   6   6      119.77      121.15      5.39 o 
   1   6   6      123.20      129.08      5.47 o 
   2   6   6      192.83      193.18      6.30 o 
   3   6   6       10.33       13.61      3.47 o 
   4   6   6        0.72        1.75      4.22 o 
   5   6   6      166.56      168.19     12.38 o 
   6   6   6       37.97       41.26      6.11 o 
   7   6   6      173.56      194.57     11.38 o 
   8   6   6       15.85        7.40      4.80 o 
   9   6   6       22.05       16.31      5.49 o 
 -10   7   6        2.95        0.00      3.46 o 
  -9   7   6       41.48       39.50      5.08 o 
  -8   7   6        9.55        4.19      3.17 o 
  -7   7   6       15.25       10.26      3.37 o 
  -6   7   6       87.15       92.76      7.70 o 
  -5   7   6        0.11        0.00      2.56 o 
  -4   7   6        0.20        0.00      1.99 o 
  -3   7   6      173.54      154.92      5.96 o 
  -2   7   6       15.86       15.80      2.73 o 
  -1   7   6      358.91      362.15     10.28 o 
   0   7   6       35.73       42.05      3.65 o 
   1   7   6      715.62      737.97     12.43 o 
   2   7   6      217.13      212.97      8.06 o 
   3   7   6       52.13       53.72      6.10 o 
   4   7   6        1.13        0.00      2.74 o 
   5   7   6        0.08        1.34      3.14 o 
   6   7   6       16.56        9.44      4.85 o 
   7   7   6       31.63       22.70      5.91 o 
   8   7   6       20.13       22.14      5.88 o 
 -10   8   6        1.40        2.28      7.04 o 
  -9   8   6       17.76       33.96      9.47 o 
  -8   8   6        4.16        3.25      3.39 o 
  -7   8   6       21.04       15.26      4.61 o 
  -6   8   6       63.42       60.94      5.44 o 
  -5   8   6      230.41      235.48      8.62 o 
  -4   8   6      536.40      580.47     16.41 o 
  -3   8   6      217.48      216.27      8.16 o 
  -2   8   6       65.30       77.97      5.75 o 
  -1   8   6      142.65      145.27      5.98 o 
   0   8   6      294.17      290.67      9.99 o 
   1   8   6       80.23       82.51      5.97 o 
   2   8   6       29.61       26.37      4.35 o 
   3   8   6        4.65        3.20      3.30 o 
   4   8   6       37.44       39.16      4.96 o 
   5   8   6       26.74       28.12      5.75 o 
   6   8   6        2.82        1.56      4.40 o 
   7   8   6        0.37        0.00      4.20 o 
   8   8   6        2.89        4.68      5.04 o 
  -8   9   6      150.86      133.08     12.04 o 
  -7   9   6      175.64      178.65     15.15 o 
  -6   9   6       55.83       57.97      6.66 o 
  -5   9   6       23.24       23.89      5.04 o 
  -4   9   6       14.21       13.69      5.73 o 
  -3   9   6       98.57       94.38      6.60 o 
  -2   9   6       32.57       33.89      5.90 o 
  -1   9   6       27.61       20.40      6.23 o 
   0   9   6       12.84       15.29      4.48 o 
   1   9   6        0.44        0.00      2.99 o 
   2   9   6        3.66        0.00      3.88 o 
   3   9   6       62.14       62.86      5.97 o 
   4   9   6       15.47       12.68      4.18 o 
   5   9   6        4.78        7.79      4.74 o 
   6   9   6       35.54       35.03      6.81 o 
   7   9   6        0.65        0.97      5.03 o 
  -7  10   6        0.14        3.36      8.24 o 
  -6  10   6       18.92       17.90      5.30 o 
  -5  10   6       95.05       93.16      8.35 o 
  -4  10   6       44.77       60.10      6.91 o 
  -3  10   6        0.01        3.04      3.23 o 
  -2  10   6      295.44      323.83     17.71 o 
  -1  10   6      307.44      307.89     13.03 o 
   0  10   6        0.01        0.00      3.34 o 
   1  10   6       61.87       58.38      7.16 o 
   2  10   6        3.91        0.00      3.74 o 
   3  10   6       31.48       34.74      5.31 o 
   4  10   6       49.73       53.78      7.46 o 
   5  10   6       13.78       14.45      5.69 o 
  -5  11   6        1.20        0.00      5.65 o 
  -4  11   6       26.17       15.52      6.65 o 
  -3  11   6       96.64      108.24     17.49 o 
  -2  11   6       28.53       22.90      5.75 o 
  -1  11   6      386.97      428.54     15.34 o 
   0  11   6       82.66       97.05     12.25 o 
   1  11   6       29.85       36.94      6.52 o 
   2  11   6      103.65      105.26      9.64 o 
   3  11   6      133.20      139.47      9.23 o 
 -13   1   7        0.40        0.00      5.90 o 
 -12   1   7       31.67       23.18      7.47 o 
 -11   1   7        3.77        0.00      3.53 o 
 -10   1   7       18.34       24.44      4.65 o 
  -9   1   7       63.17       66.53      5.11 o 
  -8   1   7       21.24       20.95      3.13 o 
  -7   1   7       30.22       24.40      2.62 o 
  -6   1   7      756.05      782.90     10.95 o 
  -5   1   7       14.69       13.00      1.96 o 
  -4   1   7      933.08      957.04     12.88 o 
  -3   1   7       21.23       45.88      2.48 o 
  -2   1   7       65.57       59.45      2.73 o 
  -1   1   7      212.29      207.82      5.71 o 
   0   1   7     1420.42     1416.70     26.80 o 
   1   1   7      114.61       94.50      4.72 o 
   2   1   7      179.75      157.44      4.07 o 
   3   1   7        1.63        0.00      1.35 o 
   4   1   7     1708.38     1824.22     22.81 o 
   5   1   7       26.76       30.47      2.78 o 
   6   1   7        2.98        0.35      2.18 o 
   7   1   7      364.72      386.64      8.08 o 
   8   1   7       15.27       15.34      3.50 o 
   9   1   7       56.09       47.22      8.91 o 
  10   1   7       28.78       32.26      8.41 o 
 -12   2   7        1.21        0.00      3.81 o 
 -11   2   7      437.83      440.69     21.25 o 
 -10   2   7        6.28        5.51      3.66 o 
  -9   2   7       70.07       88.59      7.08 o 
  -8   2   7      258.27      230.45      7.32 o 
  -7   2   7       56.32       58.76      5.39 o 
  -6   2   7      105.68      103.22      4.42 o 
  -5   2   7       14.06       11.06      2.01 o 
  -4   2   7     1831.23     2089.57     22.42 o 
  -3   2   7      467.70      465.79      7.04 o 
  -2   2   7      745.92      726.35      9.21 o 
  -1   2   7        6.08        5.97      1.34 o 
   0   2   7     2512.98     2657.79     24.64 o 
   1   2   7      869.23     1004.04     11.51 o 
   2   2   7      206.21      206.14      7.77 o 
   3   2   7      691.18      699.80      9.57 o 
   4   2   7        7.98        8.15      2.20 o 
   5   2   7       96.43       97.04      4.61 o 
   6   2   7       72.36       87.18      4.96 o 
   7   2   7     1247.26     1300.75     20.85 o 
   8   2   7      159.01      179.99     20.14 o 
   9   2   7      157.48      166.39     12.61 o 
  10   2   7       48.40       38.43     10.09 o 
 -12   3   7       75.42       83.65      8.18 o 
 -11   3   7        0.02        0.00      3.93 o 
 -10   3   7     1622.39     1590.87     44.42 o 
  -9   3   7      153.11      137.25      8.95 o 
  -8   3   7      817.90      822.38     15.52 o 
  -7   3   7       97.76       81.02      5.28 o 
  -6   3   7      528.38      494.27     12.42 o 
  -5   3   7      232.25      201.71      4.73 o 
  -4   3   7      196.20      173.86      4.39 o 
  -3   3   7     4461.56     4774.73     45.81 o 
  -2   3   7      334.70      337.34      5.92 o 
  -1   3   7    11224.31    11792.41    108.86 o 
   0   3   7      904.01      860.18     13.52 o 
   1   3   7      883.49      921.00     14.27 o 
   2   3   7     1230.46     1207.89     15.77 o 
   3   3   7       13.18       12.18      2.20 o 
   4   3   7      126.04      113.38      5.32 o 
   5   3   7      895.53      900.23     13.98 o 
   6   3   7      426.01      407.10      9.12 o 
   7   3   7      232.78      222.97     10.03 o 
   8   3   7      246.12      230.85     10.54 o 
   9   3   7        5.37        5.23      5.17 o 
  10   3   7       99.00       96.51     16.99 o 
 -12   4   7       13.78       15.51      4.80 o 
 -11   4   7       13.94       15.76      4.64 o 
 -10   4   7        9.51       15.27      4.46 o 
  -9   4   7      223.90      230.36     12.36 o 
  -8   4   7      198.22      202.53      7.85 o 
  -7   4   7      946.65      898.91     16.40 o 
  -6   4   7       15.77       17.70      3.06 o 
  -5   4   7      213.73      217.70      5.13 o 
  -4   4   7      332.83      334.37      6.78 o 
  -3   4   7       16.95       16.64      1.99 o 
  -2   4   7      156.44      146.79      4.76 o 
  -1   4   7       44.10       46.80      2.40 o 
   0   4   7     1386.04     1432.65     17.75 o 
   1   4   7      339.13      337.51      7.33 o 
   2   4   7        0.17        1.15      1.74 o 
   3   4   7       33.88       37.94      3.28 o 
   4   4   7      213.44      233.00     12.05 o 
   5   4   7      100.91       89.77      5.98 o 
   6   4   7        1.72        0.00      3.02 o 
   7   4   7        1.05        1.33      3.73 o 
   8   4   7        5.60        8.40      4.51 o 
   9   4   7       10.04        8.99      4.78 o 
  10   4   7        8.30        9.24      6.30 o 
 -11   5   7       27.07       33.55      5.93 o 
 -10   5   7        7.38        9.15      4.17 o 
  -9   5   7       23.79       23.63      5.69 o 
  -8   5   7      939.28      949.42     17.82 o 
  -7   5   7       10.11        9.77      3.14 o 
  -6   5   7        7.69       14.57      3.05 o 
  -5   5   7        0.09        0.00      1.83 o 
  -4   5   7       85.84       98.19      3.86 o 
  -3   5   7      164.85      198.88      5.56 o 
  -2   5   7       23.46       21.75      2.17 o 
  -1   5   7      923.94     1055.15     12.62 o 
   0   5   7        0.08        1.61      1.85 o 
   1   5   7      210.02      222.45      6.30 o 
   2   5   7      241.12      252.79      8.22 o 
   3   5   7      147.95      144.27      5.67 o 
   4   5   7      492.51      486.06     11.84 o 
   5   5   7        2.99        7.79      3.33 o 
   6   5   7      123.07      121.11     12.68 o 
   7   5   7        5.85        9.45      5.56 o 
   8   5   7       33.51       21.22      5.33 o 
   9   5   7       20.89       17.74      5.57 o 
 -11   6   7       66.05       80.48      8.14 o 
 -10   6   7        0.01        0.21      3.65 o 
  -9   6   7        6.42        2.73      3.13 o 
  -8   6   7        1.67        1.84      2.80 o 
  -7   6   7      330.14      333.38      9.96 o 
  -6   6   7      191.02      208.78      7.85 o 
  -5   6   7      941.93      917.54     16.35 o 
  -4   6   7      111.00      115.05      5.14 o 
  -3   6   7       85.02       91.01      4.02 o 
  -2   6   7      166.27      179.10      5.76 o 
  -1   6   7       29.92       32.58      3.26 o 
   0   6   7      184.43      191.53      6.15 o 
   1   6   7      139.10      137.52      5.81 o 
   2   6   7      451.38      497.42     13.88 o 
   3   6   7       30.99       29.13      4.19 o 
   4   6   7      164.18      162.82      7.92 o 
   5   6   7       59.76       56.89      6.70 o 
   6   6   7       13.37       14.53      5.69 o 
   7   6   7       11.11       17.27      5.11 o 
   8   6   7       10.52       20.22      5.81 o 
   9   6   7       15.92       19.21      5.64 o 
 -10   7   7      112.93      119.72      9.43 o 
  -9   7   7       12.39       13.42      3.86 o 
  -8   7   7        3.49        0.47      3.02 o 
  -7   7   7       19.95       24.24      3.94 o 
  -6   7   7       92.86      101.34      6.52 o 
  -5   7   7      213.20      219.44      8.02 o 
  -4   7   7        2.99        0.90      2.72 o 
  -3   7   7      789.24      795.04     24.28 o 
  -2   7   7       15.11       18.50      3.42 o 
  -1   7   7      484.23      461.56      9.70 o 
   0   7   7       78.64       71.68      4.58 o 
   1   7   7      337.29      336.50      8.57 o 
   2   7   7       71.81       69.36      5.69 o 
   3   7   7        3.51        1.86      3.01 o 
   4   7   7       28.60       24.57      4.37 o 
   5   7   7       45.55       34.78      7.48 o 
   6   7   7       18.15       20.97      6.32 o 
   7   7   7        0.49        0.00      4.25 o 
   8   7   7       50.39       60.12      7.90 o 
  -9   8   7       69.98       68.30      6.50 o 
  -8   8   7       50.56       62.59      6.10 o 
  -7   8   7       10.77        5.93      3.43 o 
  -6   8   7       30.76       26.15      5.02 o 
  -5   8   7      798.07      777.47     19.01 o 
  -4   8   7      144.68      128.04     10.28 o 
  -3   8   7      650.29      682.02     14.45 o 
  -2   8   7     1097.94     1124.53     19.56 o 
  -1   8   7        0.00        3.25      2.38 o 
   0   8   7      648.14      638.24     23.44 o 
   1   8   7      542.24      547.53     13.13 o 
   2   8   7       73.32       74.46      6.18 o 
   3   8   7       73.44       76.33      6.32 o 
   4   8   7       94.44       97.67      7.25 o 
   5   8   7       92.94      117.33     10.01 o 
   6   8   7        8.15       15.49      7.53 o 
   7   8   7       43.78       45.88      8.93 o 
  -8   9   7        0.12        2.21      5.19 o 
  -7   9   7        0.38        0.00      3.99 o 
  -6   9   7       82.49       68.65      7.29 o 
  -5   9   7        4.77        7.84      3.95 o 
  -4   9   7      137.18      140.90     12.60 o 
  -3   9   7        5.07        4.64      3.09 o 
  -2   9   7       45.72       38.47      4.75 o 
  -1   9   7       49.74       49.07     11.65 o 
   0   9   7        4.46        2.57      4.55 o 
   1   9   7       48.15       51.09      5.47 o 
   2   9   7       24.73       28.36      4.76 o 
   3   9   7       46.94       43.56      5.35 o 
   4   9   7       73.80       76.28      6.77 o 
   5   9   7       24.47       19.60      5.73 o 
   6   9   7        0.25        0.00      4.61 o 
  -7  10   7       16.49       20.46      8.39 o 
  -6  10   7       20.43       30.05      5.88 o 
  -5  10   7        3.87       11.93      4.65 o 
  -4  10   7        0.32        0.00      3.66 o 
  -3  10   7        0.76        4.64      3.44 o 
  -2  10   7        1.08        1.97      4.32 o 
  -1  10   7        3.35        0.99      4.07 o 
   0  10   7        6.98        3.67      5.48 o 
   1  10   7       63.64       70.77      7.72 o 
   2  10   7        0.18        2.27      3.69 o 
   3  10   7       82.39       75.67      6.83 o 
   4  10   7        2.08        0.00      5.87 o 
   5  10   7       24.93       33.67      6.83 o 
  -5  11   7        2.43        0.00      3.98 o 
  -4  11   7        0.05        0.00      4.76 o 
  -3  11   7        0.31        1.68      5.00 o 
  -2  11   7        8.63        3.32      4.63 o 
  -1  11   7        6.42        0.92      4.77 o 
   0  11   7       66.08       63.84      7.82 o 
   1  11   7        1.37        0.00      4.71 o 
   2  11   7        6.90        9.15      5.36 o 
 -13   0   8       79.68       88.13     16.48 o 
 -12   0   8        0.34        6.39      8.41 o 
 -11   0   8      287.74      296.53     13.98 o 
 -10   0   8        7.46        6.45      8.07 o 
  -9   0   8      435.89      441.09     15.42 o 
  -8   0   8      315.23      324.82     12.64 o 
  -7   0   8      997.48     1023.30     35.32 o 
  -6   0   8     4647.72     4595.94     57.98 o 
  -5   0   8     2378.81     2372.97     68.46 o 
  -4   0   8     1917.32     2127.33     39.88 o 
  -3   0   8      135.40      102.07      4.97 o 
  -2   0   8      609.93      568.02     11.39 o 
  -1   0   8      155.60      189.93      7.88 o 
   0   0   8     3089.32     3049.19     48.03 o 
   1   0   8      136.80      193.52      6.42 o 
   2   0   8      408.56      445.73     10.24 o 
   3   0   8       14.71       21.38      3.21 o 
   4   0   8      863.86      829.09     16.22 o 
   5   0   8        2.94        4.97      3.98 o 
   6   0   8      103.39       94.62      6.55 o 
   7   0   8      620.44      611.80     21.94 o 
   8   0   8       33.58       45.17      6.66 o 
   9   0   8      178.80      208.23     16.48 o 
 -13   1   8       13.04       14.62      7.49 o 
 -12   1   8        0.27        1.64      4.35 o 
 -11   1   8       36.46       40.69     10.78 o 
 -10   1   8       10.13        7.13      3.65 o 
  -9   1   8      589.69      607.78     13.15 o 
  -8   1   8      128.86      128.50      6.53 o 
  -7   1   8       49.32       51.18      3.84 o 
  -6   1   8       25.79       29.09      3.82 o 
  -5   1   8      692.17      721.20      9.83 o 
  -4   1   8     1228.63     1268.47     17.99 o 
  -3   1   8     1473.40     1698.70     17.62 o 
  -2   1   8     1621.15     1647.92     17.06 o 
  -1   1   8     2534.61     2531.25     36.62 o 
   0   1   8        0.02        2.02      1.28 o 
   1   1   8      279.31      286.50      6.80 o 
   2   1   8     1503.98     1539.38     18.07 o 
   3   1   8      239.73      224.68      5.26 o 
   4   1   8       17.98       14.10      2.19 o 
   5   1   8      209.26      193.63      6.21 o 
   6   1   8      136.27      144.23      5.51 o 
   7   1   8      401.58      412.70     10.62 o 
   8   1   8       37.75       38.57      4.55 o 
   9   1   8       23.11       28.94      6.54 o 
  10   1   8       44.21       37.68     10.76 o 
 -12   2   8        1.31        1.28      4.17 o 
 -11   2   8       91.76       96.05      8.40 o 
 -10   2   8        1.75        4.61      6.13 o 
  -9   2   8       54.62       56.42      6.14 o 
  -8   2   8       63.72       67.50      4.94 o 
  -7   2   8       69.39       73.59      4.97 o 
  -6   2   8      579.62      536.75      8.99 o 
  -5   2   8       18.04       26.40      2.25 o 
  -4   2   8       17.19       19.14      2.05 o 
  -3   2   8      422.00      438.67      7.13 o 
  -2   2   8     2208.54     2570.36     24.55 o 
  -1   2   8       29.60       27.52      2.12 o 
   0   2   8      407.73      511.49      8.92 o 
   1   2   8      503.68      523.45      7.75 o 
   2   2   8       22.19       28.97      2.28 o 
   3   2   8       69.17       62.10      3.62 o 
   4   2   8      541.74      529.32     11.81 o 
   5   2   8      272.75      256.45      7.10 o 
   6   2   8      126.06      130.92      6.10 o 
   7   2   8       63.05       73.74      4.93 o 
   8   2   8        3.77        0.28      3.65 o 
   9   2   8        7.16        4.79      5.72 o 
  10   2   8       11.52        8.17      8.41 o 
 -12   3   8        3.10        2.81      5.22 o 
 -11   3   8        0.18        0.00      3.62 o 
 -10   3   8      439.52      422.11     14.38 o 
  -9   3   8        5.18        3.33      3.43 o 
  -8   3   8       84.81       86.58      5.87 o 
  -7   3   8      141.77      152.88      5.85 o 
  -6   3   8      238.75      218.87      7.12 o 
  -5   3   8       17.91       19.96      2.25 o 
  -4   3   8      124.94      126.59      4.25 o 
  -3   3   8        6.43        8.05      1.55 o 
  -2   3   8      482.85      487.65      7.59 o 
  -1   3   8       80.20       78.34      3.25 o 
   0   3   8        0.22        1.45      1.19 o 
   1   3   8      243.54      227.95      6.06 o 
   2   3   8       46.38       48.83      4.40 o 
   3   3   8      341.80      355.84      7.95 o 
   4   3   8       94.14       98.83      5.06 o 
   5   3   8        2.06        1.76      2.58 o 
   6   3   8       39.69       32.53      3.65 o 
   7   3   8        0.33        3.69      4.05 o 
   8   3   8        1.84        0.00      4.11 o 
   9   3   8       48.73       47.41      8.05 o 
  10   3   8        0.02        0.00      9.42 o 
 -12   4   8       33.52       31.39      5.88 o 
 -11   4   8      104.22      104.99      8.78 o 
 -10   4   8       54.70       55.80      8.75 o 
  -9   4   8       19.77       18.24      4.64 o 
  -8   4   8      294.69      284.37      9.28 o 
  -7   4   8      440.14      409.63     10.61 o 
  -6   4   8      248.06      243.72      7.93 o 
  -5   4   8      258.45      227.02      7.67 o 
  -4   4   8        7.34        5.26      1.67 o 
  -3   4   8       56.75       55.33      3.44 o 
  -2   4   8       23.80       27.92      2.36 o 
  -1   4   8      522.58      539.15      7.85 o 
   0   4   8        2.11        4.02      1.93 o 
   1   4   8      204.47      216.58      6.92 o 
   2   4   8       18.58       17.74      2.71 o 
   3   4   8      119.26      132.14      5.64 o 
   4   4   8      151.42      143.91      5.92 o 
   5   4   8      338.53      353.19     10.27 o 
   6   4   8       11.26       16.88      4.63 o 
   7   4   8       74.63       66.43      7.04 o 
   8   4   8        1.46        0.77      3.98 o 
   9   4   8       13.07       20.50      5.42 o 
 -11   5   8       39.72       47.50      9.05 o 
 -10   5   8      358.41      327.70     12.75 o 
  -9   5   8        2.61        8.11      3.69 o 
  -8   5   8      618.38      656.37     19.83 o 
  -7   5   8      567.57      587.64     13.31 o 
  -6   5   8      122.00      125.14      6.70 o 
  -5   5   8      569.13      576.28     11.49 o 
  -4   5   8      511.64      481.93      8.15 o 
  -3   5   8        6.02        3.93      1.61 o 
  -2   5   8      263.27      240.11      5.43 o 
  -1   5   8      615.71      630.75     10.94 o 
   0   5   8      203.85      216.99      8.85 o 
   1   5   8      437.00      416.45      8.94 o 
   2   5   8     2028.79     1974.67     28.70 o 
   3   5   8        1.35        0.00      2.14 o 
   4   5   8     1218.58     1163.03     20.04 o 
   5   5   8       54.53       64.84      5.61 o 
   6   5   8       16.65       23.49      4.26 o 
   7   5   8      144.82      131.86      9.61 o 
   8   5   8       25.14       26.83      5.83 o 
   9   5   8        3.13        3.67      4.82 o 
 -11   6   8       83.13      111.37      9.35 o 
 -10   6   8        0.03        7.84      4.17 o 
  -9   6   8       53.43       40.70      6.31 o 
  -8   6   8        1.75        1.71      3.50 o 
  -7   6   8      142.33      143.89      7.56 o 
  -6   6   8       14.17       11.12      3.01 o 
  -5   6   8        0.04        0.00      2.28 o 
  -4   6   8       70.27       70.99      4.33 o 
  -3   6   8      463.24      465.41     11.05 o 
  -2   6   8     1275.32     1254.17     17.46 o 
  -1   6   8       14.76       11.56      2.75 o 
   0   6   8      642.50      622.63     11.47 o 
   1   6   8      270.78      266.38      8.64 o 
   2   6   8       59.31       76.09      4.82 o 
   3   6   8      302.70      302.25      9.61 o 
   4   6   8       26.91       24.41      4.31 o 
   5   6   8        0.26        0.00      2.82 o 
   6   6   8       65.01       73.07      7.63 o 
   7   6   8       26.41       19.94      5.56 o 
   8   6   8       30.55       26.47      6.13 o 
 -10   7   8       26.48       21.84      7.78 o 
  -9   7   8        0.98        5.84      3.69 o 
  -8   7   8        4.60        8.39      3.51 o 
  -7   7   8       42.99       51.12      5.15 o 
  -6   7   8      222.82      237.83      8.54 o 
  -5   7   8      567.24      549.71     15.25 o 
  -4   7   8        0.05        0.00      2.62 o 
  -3   7   8      547.69      546.75     12.62 o 
  -2   7   8        0.03        0.58      2.27 o 
  -1   7   8       86.58       83.56      5.11 o 
   0   7   8        2.36        7.30      2.66 o 
   1   7   8      129.26      133.05      6.16 o 
   2   7   8       20.98       21.37      4.06 o 
   3   7   8        1.49        0.00      3.02 o 
   4   7   8      108.55       99.61     11.46 o 
   5   7   8       17.24       22.01      6.60 o 
   6   7   8        0.35        0.00      4.02 o 
   7   7   8        1.97        0.00      4.83 o 
   8   7   8        0.15        0.27      4.87 o 
  -9   8   8        2.51        2.04      3.54 o 
  -8   8   8        0.64        5.09      3.66 o 
  -7   8   8       24.47       24.77      6.55 o 
  -6   8   8        2.91        0.02      3.71 o 
  -5   8   8        1.90        0.00      3.71 o 
  -4   8   8        5.89        7.37      3.71 o 
  -3   8   8      167.00      167.59      8.26 o 
  -2   8   8      218.97      224.60     12.14 o 
  -1   8   8       26.66       24.01      3.40 o 
   0   8   8      148.48      147.85      9.22 o 
   1   8   8      122.12      134.00      7.87 o 
   2   8   8      257.28      262.36     12.43 o 
   3   8   8       16.33       10.85      3.94 o 
   4   8   8        4.93        4.67      3.80 o 
   5   8   8       22.03       11.20      6.24 o 
   6   8   8       19.70       23.40      9.32 o 
   7   8   8        2.17        0.67      5.09 o 
  -8   9   8        1.93        0.00      4.40 o 
  -7   9   8       10.02       12.35      4.98 o 
  -6   9   8       36.34       26.45      5.55 o 
  -5   9   8        0.71        0.59      3.54 o 
  -4   9   8      100.22      104.24      8.33 o 
  -3   9   8       36.79       40.68      4.79 o 
  -2   9   8        9.25        5.18      3.24 o 
  -1   9   8        3.36        5.53      6.54 o 
   0   9   8       19.82       22.30      4.33 o 
   1   9   8       26.71       16.91      4.31 o 
   2   9   8        5.49        5.40      3.93 o 
   3   9   8        1.12        0.00      4.66 o 
   4   9   8       16.92       14.70      5.15 o 
   5   9   8       13.91       20.41      6.12 o 
   6   9   8        0.02        0.00      5.62 o 
  -7  10   8        1.29        0.00      4.53 o 
  -6  10   8      115.56      131.91     15.79 o 
  -5  10   8       13.45        3.76      6.57 o 
  -4  10   8        8.18       12.11      4.60 o 
  -3  10   8      325.66      318.24     12.65 o 
  -2  10   8       35.66       42.83      6.37 o 
  -1  10   8      137.34      136.46     10.16 o 
   0  10   8      360.93      356.50     14.04 o 
   1  10   8       23.42       36.23      6.53 o 
   2  10   8       29.34       31.82      5.14 o 
   3  10   8        8.85        7.97      4.30 o 
   4  10   8       65.71       73.55      8.57 o 
  -4  11   8       80.66       94.27     11.28 o 
  -3  11   8       52.91       52.31      9.28 o 
  -2  11   8       10.87       14.47      5.49 o 
  -1  11   8      167.90      182.54     20.96 o 
   0  11   8        2.97        0.00      4.76 o 
   1  11   8       14.65       13.22      5.84 o 
   2  11   8       60.71       61.37      8.14 o 
 -12   1   9      431.32      430.24     15.18 o 
 -11   1   9       18.53       23.83      7.28 o 
 -10   1   9       14.99       17.99      3.62 o 
  -9   1   9       98.27      105.03      6.46 o 
  -8   1   9       38.52       39.82      3.99 o 
  -7   1   9       32.16       36.88      3.36 o 
  -6   1   9      407.19      388.44     13.13 o 
  -5   1   9     2032.88     2220.18     25.07 o 
  -4   1   9        1.62        4.18      1.57 o 
  -3   1   9      886.62     1018.59     14.97 o 
  -2   1   9      121.50      151.42      4.91 o 
  -1   1   9       72.89       68.82      3.21 o 
   0   1   9       53.90       44.91      2.74 o 
   1   1   9       21.33        8.37      1.86 o 
   2   1   9      630.03      681.01     11.75 o 
   3   1   9       21.50       27.38      2.54 o 
   4   1   9      170.30      182.08      5.35 o 
   5   1   9        0.39        2.22      1.82 o 
   6   1   9        0.27        0.00      2.72 o 
   7   1   9        5.80        7.06      2.78 o 
   8   1   9       38.67       28.24      7.14 o 
   9   1   9        3.65        0.00      5.72 o 
  10   1   9        1.23        0.00      6.39 o 
 -12   2   9      108.55      117.95      9.76 o 
 -11   2   9      465.25      471.64     15.57 o 
 -10   2   9        0.09        0.00      3.71 o 
  -9   2   9     2268.62     2211.44     37.03 o 
  -8   2   9        4.58       11.24      3.46 o 
  -7   2   9      163.30      156.16      8.57 o 
  -6   2   9       71.06       78.67      3.74 o 
  -5   2   9        1.55        2.00      1.56 o 
  -4   2   9       23.41       16.04      2.03 o 
  -3   2   9     1401.25     1416.50     15.88 o 
  -2   2   9     1875.10     2015.51     21.93 o 
  -1   2   9        5.04        7.24      1.65 o 
   0   2   9      652.71      606.58      9.49 o 
   1   2   9     1182.59     1166.16     13.72 o 
   2   2   9      649.95      627.34      9.29 o 
   3   2   9       42.53       33.55      3.52 o 
   4   2   9        6.48        4.64      2.31 o 
   5   2   9      480.68      474.82     10.02 o 
   6   2   9      124.55      143.13      6.53 o 
   7   2   9       17.99       19.63      3.42 o 
   8   2   9        0.64        3.73      6.03 o 
   9   2   9       77.15      101.77     11.94 o 
 -12   3   9       26.43       27.81      5.95 o 
 -11   3   9       87.75       90.06      8.43 o 
 -10   3   9      154.44      144.89      9.75 o 
  -9   3   9        3.74        0.00      3.35 o 
  -8   3   9     1048.44     1065.51     21.99 o 
  -7   3   9      880.34      858.85     22.40 o 
  -6   3   9       57.66       52.17      6.75 o 
  -5   3   9      862.22      858.22     18.18 o 
  -4   3   9      469.87      465.08      7.92 o 
  -3   3   9       67.61       66.52      3.38 o 
  -2   3   9      369.73      358.70      6.61 o 
  -1   3   9     1516.96     1489.30     16.35 o 
   0   3   9     1171.25     1210.19     13.94 o 
   1   3   9     1532.61     1575.68     19.81 o 
   2   3   9      233.48      196.14      6.23 o 
   3   3   9        0.04        0.00      1.87 o 
   4   3   9      730.75      725.09     12.61 o 
   5   3   9       10.71       12.86      2.91 o 
   6   3   9       51.11       42.22      4.71 o 
   7   3   9      132.37      155.51      9.90 o 
   8   3   9      115.22      115.79      8.98 o 
   9   3   9       31.60       27.64      7.09 o 
 -12   4   9        2.25       11.92      4.76 o 
 -11   4   9        1.26        0.00      4.28 o 
 -10   4   9       12.14        6.53      4.49 o 
  -9   4   9       12.08       10.69      4.09 o 
  -8   4   9      253.04      256.39     10.92 o 
  -7   4   9        7.47        6.98      3.01 o 
  -6   4   9      249.70      229.02      6.74 o 
  -5   4   9       33.03       27.03      2.99 o 
  -4   4   9      125.27      113.50      4.89 o 
  -3   4   9      566.49      569.41      8.93 o 
  -2   4   9      326.84      332.04      6.48 o 
  -1   4   9      274.52      288.43      7.14 o 
   0   4   9      217.23      226.90      6.52 o 
   1   4   9       20.16       22.59      3.02 o 
   2   4   9      404.39      404.21      8.99 o 
   3   4   9        4.62        4.32      2.41 o 
   4   4   9        1.27        2.16      2.34 o 
   5   4   9      286.92      270.59      9.32 o 
   6   4   9      272.08      301.69     14.32 o 
   7   4   9       76.62       72.18      7.43 o 
   8   4   9        1.61        3.16      4.37 o 
   9   4   9       39.44       36.72     11.11 o 
 -11   5   9        1.21        0.00      3.99 o 
 -10   5   9        1.13        3.55      3.71 o 
  -9   5   9        5.36        5.72      3.60 o 
  -8   5   9       39.16       38.86      4.63 o 
  -7   5   9       88.29      100.40      7.75 o 
  -6   5   9      149.28      161.45     13.95 o 
  -5   5   9        0.71        5.14      2.68 o 
  -4   5   9       51.52       50.27      4.69 o 
  -3   5   9       63.52       73.08      3.72 o 
  -2   5   9        0.80        0.00      2.16 o 
  -1   5   9        0.04        0.59      2.10 o 
   0   5   9       96.03       88.57      6.52 o 
   1   5   9       75.79       72.99      4.62 o 
   2   5   9      195.53      235.84      7.20 o 
   3   5   9        0.38        0.00      2.24 o 
   4   5   9      131.71      137.89     15.49 o 
   5   5   9        4.71        2.96      3.40 o 
   6   5   9        8.85       11.90      4.00 o 
   7   5   9        0.56        4.38      4.44 o 
   8   5   9       37.27       47.77      6.88 o 
 -11   6   9       33.45       31.18      5.83 o 
 -10   6   9        4.58        2.99      4.11 o 
  -9   6   9       16.56       20.31      4.20 o 
  -8   6   9       13.92       17.66      4.03 o 
  -7   6   9        0.65        0.11      2.48 o 
  -6   6   9       13.39       12.91      3.09 o 
  -5   6   9      109.44      117.19      7.19 o 
  -4   6   9      218.74      229.08      8.03 o 
  -3   6   9      127.69      114.36      6.28 o 
  -2   6   9      228.94      245.69      7.22 o 
  -1   6   9       13.58       13.87      2.91 o 
   0   6   9       89.43       87.77      6.46 o 
   1   6   9        9.61       13.99      2.93 o 
   2   6   9       18.81       15.54      3.16 o 
   3   6   9       74.06       77.15      6.26 o 
   4   6   9       25.88       26.62      4.53 o 
   5   6   9       60.66       58.10      5.76 o 
   6   6   9       39.28       43.46      6.52 o 
   7   6   9        5.29        0.00      4.32 o 
   8   6   9        2.36        0.00      4.97 o 
 -10   7   9       43.44       47.67      9.41 o 
  -9   7   9        2.63        1.94      3.45 o 
  -8   7   9        1.25        0.00      2.74 o 
  -7   7   9        6.49        4.15      2.98 o 
  -6   7   9        2.75        2.09      3.62 o 
  -5   7   9        7.34        0.87      3.31 o 
  -4   7   9       37.04       35.99      4.44 o 
  -3   7   9       89.64       80.68      5.87 o 
  -2   7   9       86.98       90.68      5.57 o 
  -1   7   9      619.12      595.18     11.82 o 
   0   7   9       52.44       50.82      4.37 o 
   1   7   9      519.16      530.43     11.26 o 
   2   7   9      265.12      264.58     10.90 o 
   3   7   9      163.50      167.86      8.95 o 
   4   7   9        5.69        0.00      4.83 o 
   5   7   9       39.40       28.17      5.01 o 
   6   7   9        0.54        3.16      4.69 o 
   7   7   9        0.69        0.00      4.40 o 
  -9   8   9       85.94       80.41     11.33 o 
  -8   8   9        0.33       10.43      4.76 o 
  -7   8   9      136.73      139.58     14.75 o 
  -6   8   9      144.14      150.84     10.51 o 
  -5   8   9        4.50        4.14      4.73 o 
  -4   8   9        4.82        0.00      3.16 o 
  -3   8   9       49.24       53.80      5.49 o 
  -2   8   9      272.16      243.09      8.88 o 
  -1   8   9       54.18       62.35      4.79 o 
   0   8   9      819.24      909.23     18.12 o 
   1   8   9      160.34      165.55      8.80 o 
   2   8   9      731.17      731.61     16.59 o 
   3   8   9      265.00      281.06     10.40 o 
   4   8   9       28.51       21.56      4.68 o 
   5   8   9        8.30        1.13      4.60 o 
   6   8   9        0.02        4.01      5.11 o 
  -8   9   9       63.90       59.46      7.75 o 
  -7   9   9       49.12       50.73     12.83 o 
  -6   9   9        6.33        9.33      5.17 o 
  -5   9   9       91.11      102.98      9.92 o 
  -4   9   9       63.17       69.46      8.84 o 
  -3   9   9        9.75        6.85      4.72 o 
  -2   9   9        0.21        2.29      3.21 o 
  -1   9   9      432.30      430.96     14.75 o 
   0   9   9      112.52      115.70      7.75 o 
   1   9   9       41.53       44.37      5.52 o 
   2   9   9      390.48      387.51     12.37 o 
   3   9   9        3.22        3.92      5.39 o 
   4   9   9      242.22      243.38     16.95 o 
   5   9   9        0.23        1.04      5.00 o 
  -6  10   9       15.12        6.29      4.75 o 
  -5  10   9        0.00        0.65      4.15 o 
  -4  10   9        9.11       14.58      5.44 o 
  -3  10   9        7.90       15.44      6.27 o 
  -2  10   9       99.96       94.61     11.08 o 
  -1  10   9        0.02        0.00      5.81 o 
   0  10   9       16.73       20.54      5.46 o 
   1  10   9        1.00        6.18      4.49 o 
   2  10   9        1.33        2.34      4.66 o 
   3  10   9        7.47        7.26      4.32 o 
  -3  11   9        4.95        9.26      6.17 o 
  -2  11   9       19.17       12.33      5.43 o 
  -1  11   9       26.93       23.10      8.35 o 
   0  11   9       32.52       37.74      6.70 o 
 -12   0  10       36.94       42.39     12.11 o 
 -11   0  10     1121.90     1138.49     70.81 o 
 -10   0  10       34.75       39.99      7.74 o 
  -9   0  10      100.94       97.95      8.80 o 
  -8   0  10      339.91      305.78     19.51 o 
  -7   0  10      362.97      357.66     16.82 o 
  -6   0  10     1946.91     1916.03     37.10 o 
  -5   0  10      325.73      341.73      9.88 o 
  -4   0  10     3822.31     3821.97     50.23 o 
  -3   0  10      660.99      595.83     12.88 o 
  -2   0  10      113.87      116.59      6.04 o 
  -1   0  10      580.05      597.68     12.89 o 
   0   0  10      553.96      512.30     11.64 o 
   1   0  10       37.62       35.12      3.81 o 
   2   0  10      270.84      254.21      8.29 o 
   3   0  10      458.50      438.99     11.45 o 
   4   0  10      134.65      113.83      7.16 o 
   5   0  10       13.23       17.38      3.95 o 
   6   0  10       76.12       93.41     16.15 o 
   7   0  10        6.10       11.30      6.06 o 
   8   0  10       10.24        4.37      6.73 o 
   9   0  10        0.08        0.00      6.06 o 
 -12   1  10        4.02        3.95      4.86 o 
 -11   1  10        8.98       14.71      5.89 o 
 -10   1  10       64.86       71.54      5.80 o 
  -9   1  10       80.69       74.08      5.54 o 
  -8   1  10       25.64       30.62      4.32 o 
  -7   1  10      575.80      551.27     19.22 o 
  -6   1  10        5.85        0.79      1.64 o 
  -5   1  10     1047.15     1024.75     13.17 o 
  -4   1  10      201.02      217.17      5.42 o 
  -3   1  10       29.92       26.80      2.46 o 
  -2   1  10       38.29       36.37      2.67 o 
  -1   1  10        6.82        6.15      1.59 o 
   0   1  10       65.77       55.63      3.14 o 
   1   1  10     1195.56     1107.42     13.74 o 
   2   1  10        0.46        1.05      1.69 o 
   3   1  10        0.01        0.24      1.65 o 
   4   1  10       84.98       84.85      4.92 o 
   5   1  10       43.16       48.74      4.21 o 
   6   1  10       19.22       25.46      4.67 o 
   7   1  10       23.47       22.34      5.67 o 
   8   1  10       38.93       40.54      7.37 o 
   9   1  10       23.45       12.78      8.41 o 
 -12   2  10        0.03        2.45      4.49 o 
 -11   2  10      414.15      442.59     19.13 o 
 -10   2  10       22.64       19.90      6.01 o 
  -9   2  10      347.26      335.41     12.40 o 
  -8   2  10      449.61      434.74     11.15 o 
  -7   2  10       28.04       24.42      3.12 o 
  -6   2  10        2.08        4.82      1.84 o 
  -5   2  10      113.72      116.07      4.56 o 
  -4   2  10      111.58       94.13      4.18 o 
  -3   2  10      343.40      309.88      8.72 o 
  -2   2  10       44.78       40.37      2.81 o 
  -1   2  10      393.08      398.54      8.41 o 
   0   2  10       14.44        8.32      1.77 o 
   1   2  10        3.32        7.51      1.86 o 
   2   2  10      117.35      122.29      5.62 o 
   3   2  10       71.41       75.46      4.72 o 
   4   2  10        7.23        2.38      2.46 o 
   5   2  10        3.21        4.29      2.57 o 
   6   2  10      214.73      203.25      8.54 o 
   7   2  10        0.00        0.00      2.93 o 
   8   2  10       79.36       82.07     15.78 o 
   9   2  10       32.76       42.72     11.77 o 
 -12   3  10        0.14        0.00      4.10 o 
 -11   3  10        7.26       10.27      4.58 o 
 -10   3  10        5.33        0.25      3.74 o 
  -9   3  10      210.24      229.30     10.99 o 
  -8   3  10      739.43      700.41     16.80 o 
  -7   3  10      103.66      110.39      5.68 o 
  -6   3  10      102.39       90.15      4.97 o 
  -5   3  10      498.40      492.28      8.57 o 
  -4   3  10      128.38      130.60      4.71 o 
  -3   3  10       60.15       58.94      4.44 o 
  -2   3  10        0.00        0.70      1.51 o 
  -1   3  10     1496.50     1569.38     17.50 o 
   0   3  10        0.05        0.00      1.85 o 
   1   3  10      161.50      175.07      5.91 o 
   2   3  10       23.42       25.90      3.26 o 
   3   3  10      122.73      143.91      6.05 o 
   4   3  10        0.57        0.00      2.44 o 
   5   3  10      161.15      177.64      9.66 o 
   6   3  10       30.60       34.90      4.61 o 
   7   3  10       14.48        6.18      4.39 o 
   8   3  10        1.46        0.00      4.45 o 
   9   3  10        5.79        0.00      7.06 o 
 -11   4  10        1.18        2.07      6.43 o 
 -10   4  10       15.11       13.49      4.77 o 
  -9   4  10      272.19      285.45     11.86 o 
  -8   4  10        0.35        3.23      3.04 o 
  -7   4  10      752.97      745.16     15.36 o 
  -6   4  10     1104.04     1060.24     18.43 o 
  -5   4  10       26.59       31.41      2.97 o 
  -4   4  10        3.26        1.04      1.78 o 
  -3   4  10      183.44      176.16      6.20 o 
  -2   4  10      317.52      355.12      8.23 o 
  -1   4  10      403.58      394.71      8.77 o 
   0   4  10      189.64      216.66      6.80 o 
   1   4  10       55.56       64.95      4.51 o 
   2   4  10     1115.05     1080.13     24.25 o 
   3   4  10       75.75       76.34      6.02 o 
   4   4  10        3.88        3.13      2.57 o 
   5   4  10        0.12        0.00      3.16 o 
   6   4  10       60.24       68.33      8.25 o 
   7   4  10        6.45        3.49      8.22 o 
   8   4  10        9.40       14.87      5.36 o 
 -11   5  10      105.81       99.04      9.64 o 
 -10   5  10      324.88      327.23     12.96 o 
  -9   5  10       48.34       30.07     14.80 o 
  -8   5  10      550.39      549.35     15.88 o 
  -7   5  10       44.60       44.09      4.95 o 
  -6   5  10      327.36      354.13     10.24 o 
  -5   5  10      303.65      269.67      9.94 o 
  -4   5  10       85.68       88.81      5.42 o 
  -3   5  10      483.38      504.36     14.41 o 
  -2   5  10       84.21       78.70      4.75 o 
  -1   5  10       38.49       38.15      3.68 o 
   0   5  10      135.47      151.12      6.39 o 
   1   5  10      229.81      213.96      7.08 o 
   2   5  10       16.29       14.59      2.97 o 
   3   5  10        0.78        0.00      2.47 o 
   4   5  10      504.11      507.22     13.02 o 
   5   5  10       24.64       20.90      5.26 o 
   6   5  10      201.20      197.37      9.68 o 
   7   5  10        4.17        0.90      5.18 o 
   8   5  10        0.24        0.00      3.96 o 
 -10   6  10        8.81        7.47      4.29 o 
  -9   6  10      149.03      153.17      8.79 o 
  -8   6  10        0.15        0.00      2.83 o 
  -7   6  10       19.24       23.96      4.01 o 
  -6   6  10       55.69       53.04      6.01 o 
  -5   6  10        5.07        3.03      3.26 o 
  -4   6  10      181.21      170.96      7.70 o 
  -3   6  10        0.42        1.48      2.49 o 
  -2   6  10        0.17        0.44      2.27 o 
  -1   6  10      370.57      375.99      9.21 o 
   0   6  10       41.48       32.79      4.62 o 
   1   6  10      260.98      265.87     14.65 o 
   2   6  10        1.49        3.71      4.51 o 
   3   6  10     1402.60     1409.96     27.44 o 
   4   6  10       39.96       43.88      5.40 o 
   5   6  10      289.22      284.85     11.12 o 
   6   6  10       15.95       18.61      5.34 o 
   7   6  10       22.98       19.70      6.00 o 
 -10   7  10        3.27        3.55      4.20 o 
  -9   7  10       38.74       52.11      5.74 o 
  -8   7  10       36.75       44.02      6.53 o 
  -7   7  10       19.56       19.88      4.97 o 
  -6   7  10       15.65       20.31      4.71 o 
  -5   7  10       16.50       14.95      4.35 o 
  -4   7  10      357.27      373.63     10.99 o 
  -3   7  10       13.22        6.99      3.26 o 
  -2   7  10       23.21       24.34      4.05 o 
  -1   7  10      147.25      150.28      7.02 o 
   0   7  10       29.32       37.42      4.04 o 
   1   7  10      246.91      247.13      8.02 o 
   2   7  10       23.71       26.47      4.65 o 
   3   7  10       47.81       51.32      5.78 o 
   4   7  10       95.94      109.01      7.72 o 
   5   7  10        0.70        1.53      3.80 o 
   6   7  10       33.80       33.49      6.45 o 
  -9   8  10        0.02        0.00      4.51 o 
  -8   8  10       19.55       14.79      5.19 o 
  -7   8  10        7.39        4.94      5.60 o 
  -6   8  10        5.22        6.95      4.20 o 
  -5   8  10        6.58        0.00      3.43 o 
  -4   8  10      121.22      122.80      8.75 o 
  -3   8  10        1.05        0.00      5.91 o 
  -2   8  10       22.46       25.29      4.43 o 
  -1   8  10       18.18       21.17      3.50 o 
   0   8  10       22.84       30.13      4.79 o 
   1   8  10        5.33        0.00      3.41 o 
   2   8  10      151.44      155.17      9.01 o 
   3   8  10      284.07      293.12     11.08 o 
   4   8  10       49.66       48.87      9.52 o 
   5   8  10       13.48        7.51      5.68 o 
  -7   9  10       24.00       23.60      8.00 o 
  -6   9  10       12.27       14.22      4.85 o 
  -5   9  10       21.47       21.94      6.20 o 
  -4   9  10       28.36       27.96      5.24 o 
  -3   9  10        0.19        0.00      3.01 o 
  -2   9  10        0.65        3.68      3.37 o 
  -1   9  10       84.23       87.85      8.46 o 
   0   9  10      146.93      142.82      8.56 o 
   1   9  10        1.98        3.17      3.74 o 
   2   9  10       14.12       12.75      4.73 o 
   3   9  10       13.59       12.44      4.59 o 
   4   9  10        0.30        0.00      3.93 o 
  -5  10  10        3.09        0.00      4.13 o 
  -4  10  10       85.87      107.10      9.14 o 
  -3  10  10       32.16       38.85     11.10 o 
  -2  10  10        0.10        0.00      4.55 o 
  -1  10  10       73.27       75.31      8.26 o 
   0  10  10        7.93        7.41      4.85 o 
   1  10  10        8.44       12.21      5.50 o 
   2  10  10       32.22       36.24      5.66 o 
 -12   1  11       42.92       37.01      6.44 o 
 -11   1  11       17.12       17.18      6.27 o 
 -10   1  11      342.11      358.96     11.00 o 
  -9   1  11      122.87      120.45      7.18 o 
  -8   1  11      172.65      177.48     11.05 o 
  -7   1  11       26.51       29.13      3.75 o 
  -6   1  11      250.23      246.43      6.21 o 
  -5   1  11       31.31       22.47      2.54 o 
  -4   1  11       98.73       84.54      4.14 o 
  -3   1  11      105.04      116.26      4.73 o 
  -2   1  11       41.47       39.73      2.89 o 
  -1   1  11        1.58        4.30      1.74 o 
   0   1  11      141.42      138.08      4.70 o 
   1   1  11       46.58       37.30      3.06 o 
   2   1  11      110.68      113.80      4.73 o 
   3   1  11       61.06       81.16      4.92 o 
   4   1  11      103.73       99.08      5.46 o 
   5   1  11       10.68       14.11      3.05 o 
   6   1  11       14.38       20.24      3.50 o 
   7   1  11        5.40        4.55      3.93 o 
   8   1  11        1.86        2.37      5.35 o 
 -12   2  11       40.25       36.69      6.55 o 
 -11   2  11       10.22       11.09      4.57 o 
 -10   2  11      117.43      119.63     11.71 o 
  -9   2  11      201.68      196.86     10.10 o 
  -8   2  11       42.00       44.62      5.34 o 
  -7   2  11      453.81      474.43     10.19 o 
  -6   2  11       18.91       28.13      2.89 o 
  -5   2  11      136.78      137.02      4.92 o 
  -4   2  11      294.77      294.24      6.66 o 
  -3   2  11       56.84       51.63      3.82 o 
  -2   2  11      231.90      203.19      5.38 o 
  -1   2  11      482.97      429.57     12.01 o 
   0   2  11      149.76      141.66      5.61 o 
   1   2  11        6.13        0.29      2.05 o 
   2   2  11       97.81      117.96      6.97 o 
   3   2  11      158.42      145.64      6.99 o 
   4   2  11       97.39       99.23      5.68 o 
   5   2  11      218.47      233.15      7.63 o 
   6   2  11        0.33        1.62      2.71 o 
   7   2  11       63.55       84.00     11.67 o 
   8   2  11       42.69       35.23      7.81 o 
 -12   3  11       44.72       59.53      7.60 o 
 -11   3  11       95.81      112.79      9.27 o 
 -10   3  11      141.15      153.38     10.27 o 
  -9   3  11        7.16        6.19      3.95 o 
  -8   3  11      682.33      627.65     16.79 o 
  -7   3  11      145.56      148.60      6.84 o 
  -6   3  11      268.45      275.12      8.00 o 
  -5   3  11     1125.82     1017.26     13.76 o 
  -4   3  11      243.09      225.26      6.68 o 
  -3   3  11      242.16      236.94      5.96 o 
  -2   3  11      948.59      944.95     14.52 o 
  -1   3  11      119.40      122.06      8.61 o 
   0   3  11       26.87       29.11      3.32 o 
   1   3  11      739.10      730.92     14.10 o 
   2   3  11       71.65       75.93      4.93 o 
   3   3  11      422.38      438.09     10.05 o 
   4   3  11      205.61      209.19      8.00 o 
   5   3  11       17.78       18.43      3.38 o 
   6   3  11       22.24       14.14      3.77 o 
   7   3  11       39.63       33.16      5.83 o 
   8   3  11       14.33        5.24      4.85 o 
 -11   4  11        8.33        3.39      4.14 o 
 -10   4  11       12.79        7.53      7.34 o 
  -9   4  11       60.03       57.11      6.68 o 
  -8   4  11       45.20       42.54      5.24 o 
  -7   4  11      371.06      391.17     11.04 o 
  -6   4  11      848.43      798.20     13.78 o 
  -5   4  11        4.62        1.91      2.10 o 
  -4   4  11      428.30      445.99      8.46 o 
  -3   4  11       19.07       26.79      3.20 o 
  -2   4  11       22.21       30.50      3.44 o 
  -1   4  11      259.82      231.86      7.95 o 
   0   4  11     1069.68     1049.56     20.05 o 
   1   4  11      402.06      391.45      9.35 o 
   2   4  11      315.62      312.36      8.47 o 
   3   4  11      101.16      102.73      5.84 o 
   4   4  11      110.57      118.95      6.38 o 
   5   4  11       11.95       10.44      4.54 o 
   6   4  11        7.85       10.43      3.75 o 
   7   4  11       15.70       11.14      4.97 o 
   8   4  11        8.45       16.87      5.69 o 
 -11   5  11        0.23        1.11      3.99 o 
 -10   5  11        4.07        0.00      4.44 o 
  -9   5  11       69.91       69.69      9.03 o 
  -8   5  11       97.77       97.25      6.92 o 
  -7   5  11        0.95        0.00      2.70 o 
  -6   5  11       34.75       47.87      8.74 o 
  -5   5  11      132.52      135.56      7.29 o 
  -4   5  11      152.50      150.60      6.41 o 
  -3   5  11        0.12        1.69      2.19 o 
  -2   5  11       44.29       44.51      3.97 o 
  -1   5  11       39.70       37.94      3.78 o 
   0   5  11       32.57       35.86      3.77 o 
   1   5  11        0.71        0.08      2.54 o 
   2   5  11       99.53       91.84      5.64 o 
   3   5  11      114.08      122.33      6.58 o 
   4   5  11      230.72      215.11     10.14 o 
   5   5  11        0.15        0.00      3.50 o 
   6   5  11        9.50        7.98      4.98 o 
   7   5  11        0.26        0.00      4.60 o 
 -10   6  11        2.87        7.64      4.22 o 
  -9   6  11        8.72       11.52      4.33 o 
  -8   6  11       43.72       47.70      7.82 o 
  -7   6  11       12.55        9.47      7.84 o 
  -6   6  11        0.58        1.67      3.34 o 
  -5   6  11      171.21      182.41     10.54 o 
  -4   6  11      120.45      145.85      7.80 o 
  -3   6  11        2.38        0.00      2.32 o 
  -2   6  11        0.29        0.00      2.33 o 
  -1   6  11        0.04        1.52      2.44 o 
   0   6  11      219.33      207.67      7.38 o 
   1   6  11       31.93       28.54      3.79 o 
   2   6  11      223.75      232.92      7.86 o 
   3   6  11        0.01        2.81      3.42 o 
   4   6  11      298.03      320.62     11.25 o 
   5   6  11       14.41       16.11      4.62 o 
   6   6  11       25.42       12.89      5.57 o 
   7   6  11        2.45        3.46      5.02 o 
  -9   7  11        4.57        8.43      4.77 o 
  -8   7  11       93.88       81.43      8.17 o 
  -7   7  11       36.67       41.42      6.17 o 
  -6   7  11       16.99       24.07      5.08 o 
  -5   7  11        3.79        5.56      3.56 o 
  -4   7  11       45.33       40.85      5.06 o 
  -3   7  11      265.66      230.93     10.51 o 
  -2   7  11       49.62       40.43      4.75 o 
  -1   7  11       10.72        9.15      2.98 o 
   0   7  11       31.15       32.97      4.07 o 
   1   7  11      412.62      430.90     12.67 o 
   2   7  11       27.14       35.82      5.03 o 
   3   7  11      345.64      330.79     14.16 o 
   4   7  11      137.72      130.65      8.66 o 
   5   7  11       14.58       13.38      4.54 o 
   6   7  11        0.70        0.00      4.89 o 
  -8   8  11       30.94       21.38      5.63 o 
  -7   8  11      206.34      194.48     11.90 o 
  -6   8  11        8.24        8.18      4.40 o 
  -5   8  11        2.98        5.58      3.95 o 
  -4   8  11      148.82      147.09     11.20 o 
  -3   8  11       55.19       53.55      5.41 o 
  -2   8  11      147.18      143.66      8.31 o 
  -1   8  11       47.54       64.47      6.04 o 
   0   8  11      481.01      487.87     13.47 o 
   1   8  11      158.84      164.91     13.45 o 
   2   8  11       35.74       39.26      5.53 o 
   3   8  11      127.54      131.31      8.80 o 
   4   8  11        1.48        0.00      3.75 o 
   5   8  11       69.68       67.29      8.59 o 
  -7   9  11        0.62        0.00      3.93 o 
  -6   9  11       84.09       79.33      8.23 o 
  -5   9  11       48.85       54.32      7.12 o 
  -4   9  11        0.44        0.00      4.74 o 
  -3   9  11       95.75       91.41      7.19 o 
  -2   9  11      247.18      265.51     10.24 o 
  -1   9  11        1.46        0.44      4.32 o 
   0   9  11       80.89       90.12      7.24 o 
   1   9  11      120.05      122.44      8.45 o 
   2   9  11        8.21        5.12      4.14 o 
   3   9  11       38.05       48.72      6.27 o 
  -5  10  11        0.00        0.00      4.58 o 
  -4  10  11        7.66       11.04      4.56 o 
  -3  10  11        1.23        0.00      5.11 o 
  -2  10  11        0.36        0.00      4.38 o 
  -1  10  11        0.45        0.39      4.64 o 
   0  10  11        8.36        2.07      4.92 o 
   1  10  11       27.83       26.25      6.42 o 
 -12   0  12        8.81       26.57     10.43 o 
 -11   0  12       48.94       45.01      7.57 o 
 -10   0  12        0.84        0.00      7.74 o 
  -9   0  12       20.99        6.73      7.06 o 
  -8   0  12      156.85      166.85     11.86 o 
  -7   0  12      954.27      943.91     24.49 o 
  -6   0  12      277.06      255.56      9.43 o 
  -5   0  12       14.74       14.64      3.56 o 
  -4   0  12      743.91      690.00     18.78 o 
  -3   0  12      279.58      271.13      9.19 o 
  -2   0  12      151.66      148.42      7.45 o 
  -1   0  12       26.37       39.65      4.75 o 
   0   0  12        1.60        2.13      2.51 o 
   1   0  12       21.96       15.78      3.29 o 
   2   0  12      130.48      140.43     10.03 o 
   3   0  12       14.78       20.06      3.73 o 
   4   0  12        9.35        9.58      4.40 o 
   5   0  12        6.25       11.96      6.06 o 
   6   0  12        9.31       13.21      5.32 o 
   7   0  12        0.07        0.00      4.36 o 
   8   0  12       25.13       37.34     10.43 o 
 -12   1  12      124.71      117.98     13.06 o 
 -11   1  12       42.53       53.15      7.10 o 
 -10   1  12       11.49       12.18      3.75 o 
  -9   1  12       23.36       14.72      3.80 o 
  -8   1  12      145.07      137.56      7.56 o 
  -7   1  12      361.90      348.03      8.76 o 
  -6   1  12       47.26       49.36      4.71 o 
  -5   1  12      196.41      194.62      5.77 o 
  -4   1  12      447.73      425.03      8.24 o 
  -3   1  12     1831.19     1787.06     20.18 o 
  -2   1  12      804.13      750.15     11.22 o 
  -1   1  12       43.83       40.02      3.12 o 
   0   1  12      514.60      537.43      9.25 o 
   1   1  12       42.00       35.57      3.52 o 
   2   1  12        0.57        6.17      2.42 o 
   3   1  12       66.97       61.00      5.44 o 
   4   1  12      155.18      153.00      6.88 o 
   5   1  12       15.18       15.19      3.67 o 
   6   1  12       93.41       92.63      7.17 o 
   7   1  12       72.73       79.88      8.93 o 
   8   1  12        0.16        0.00      5.22 o 
 -12   2  12        0.99        0.00      4.46 o 
 -11   2  12       13.65       11.79      4.80 o 
 -10   2  12       32.25       33.52      5.89 o 
  -9   2  12        7.60        7.74      3.99 o 
  -8   2  12       51.46       47.11      5.77 o 
  -7   2  12       75.50       72.67      4.95 o 
  -6   2  12      581.95      553.21      9.82 o 
  -5   2  12        9.30        4.68      2.13 o 
  -4   2  12      651.58      656.61     10.59 o 
  -3   2  12       50.45       58.44      5.36 o 
  -2   2  12      839.29      829.85     13.13 o 
  -1   2  12       51.64       56.30      4.20 o 
   0   2  12      379.08      408.19      9.25 o 
   1   2  12      157.13      145.51      7.39 o 
   2   2  12       54.38       48.74      4.74 o 
   3   2  12        4.13        4.78      2.58 o 
   4   2  12       11.87        9.67      2.92 o 
   5   2  12       49.96       47.99      4.49 o 
   6   2  12        3.64        2.18      2.96 o 
   7   2  12       65.74       70.41      7.37 o 
   8   2  12        0.01        0.00      5.08 o 
 -11   3  12       32.22       39.21      7.26 o 
 -10   3  12        5.01        7.16      4.51 o 
  -9   3  12        1.76        1.07      3.61 o 
  -8   3  12        6.98       13.27      4.33 o 
  -7   3  12       74.60       79.98      5.22 o 
  -6   3  12       10.04        8.98      2.74 o 
  -5   3  12        4.46        1.14      2.05 o 
  -4   3  12       86.68       84.74      4.98 o 
  -3   3  12       13.93       13.11      2.82 o 
  -2   3  12      243.60      223.19      8.19 o 
  -1   3  12       15.56       11.69      2.78 o 
   0   3  12      203.34      196.98      6.84 o 
   1   3  12      313.28      314.92      8.42 o 
   2   3  12        0.30        4.16      2.63 o 
   3   3  12      118.95      132.55      6.55 o 
   4   3  12       70.94       65.75      5.07 o 
   5   3  12       22.17       20.20      3.57 o 
   6   3  12       40.29       40.00      5.14 o 
   7   3  12        1.94        0.00      4.25 o 
   8   3  12        5.69        2.10      5.05 o 
 -11   4  12        0.02        0.00      4.32 o 
 -10   4  12       46.05       48.51      9.85 o 
  -9   4  12       16.49       15.31      4.65 o 
  -8   4  12       65.27       59.37      5.87 o 
  -7   4  12       62.20       78.76      7.00 o 
  -6   4  12      457.09      442.98     10.19 o 
  -5   4  12       48.17       53.45      4.55 o 
  -4   4  12      148.26      147.12      7.62 o 
  -3   4  12      393.00      377.56      9.22 o 
  -2   4  12      210.56      215.13      7.03 o 
  -1   4  12        3.72        1.40      2.30 o 
   0   4  12       12.95       16.94      3.16 o 
   1   4  12       98.92      101.52      5.78 o 
   2   4  12        3.64        6.41      2.85 o 
   3   4  12        0.02        1.20      2.70 o 
   4   4  12        9.82        7.61      3.10 o 
   5   4  12       95.90      110.16      7.56 o 
   6   4  12        2.13        7.80      3.87 o 
   7   4  12       99.42       95.22     11.57 o 
 -10   5  12        0.69        1.43      4.69 o 
  -9   5  12        8.30       10.55      4.51 o 
  -8   5  12      272.23      283.78     13.64 o 
  -7   5  12        1.05        4.79      3.55 o 
  -6   5  12      155.18      168.04     12.49 o 
  -5   5  12     1246.51     1208.00     20.70 o 
  -4   5  12        0.07        0.00      2.42 o 
  -3   5  12      173.55      158.86      7.54 o 
  -2   5  12      562.32      533.38     11.34 o 
  -1   5  12        0.06        1.67      2.58 o 
   0   5  12      532.50      531.37     12.66 o 
   1   5  12        4.21        0.45      2.66 o 
   2   5  12      300.78      318.84      9.11 o 
   3   5  12       94.55      100.36      6.15 o 
   4   5  12      207.33      231.75     10.05 o 
   5   5  12       11.02        2.79      4.83 o 
   6   5  12      110.11      111.17      9.66 o 
   7   5  12       32.12       23.23      6.20 o 
 -10   6  12      158.58      187.84     11.86 o 
  -9   6  12      112.65      139.88     12.72 o 
  -8   6  12       27.56       20.89      7.29 o 
  -7   6  12      186.92      202.79     11.76 o 
  -6   6  12       50.66       44.25      5.99 o 
  -5   6  12      115.07      114.56     10.67 o 
  -4   6  12       98.02       98.89      5.91 o 
  -3   6  12        2.31        0.00      2.49 o 
  -2   6  12      721.85      715.50     15.06 o 
  -1   6  12        0.77        0.00      2.40 o 
   0   6  12      418.67      395.23     10.11 o 
   1   6  12      288.16      302.04      9.08 o 
   2   6  12      216.88      220.62      8.26 o 
   3   6  12       17.06       18.53      4.46 o 
   4   6  12       19.68       17.79      5.63 o 
   5   6  12      312.05      307.24     12.53 o 
   6   6  12        5.21        0.00      4.54 o 
  -9   7  12       49.90       46.26      6.85 o 
  -8   7  12       39.29       44.30      6.56 o 
  -7   7  12       16.48       22.44      5.30 o 
  -6   7  12      106.58      110.51      8.84 o 
  -5   7  12       66.14       85.64      7.83 o 
  -4   7  12       65.98       58.41      5.49 o 
  -3   7  12      132.69      110.82      7.38 o 
  -2   7  12        7.49        6.71      3.07 o 
  -1   7  12       30.36       31.67      4.12 o 
   0   7  12       45.64       38.03      4.37 o 
   1   7  12        4.25        5.88      3.74 o 
   2   7  12       87.84       85.07      7.07 o 
   3   7  12      236.96      225.45     10.70 o 
   4   7  12        6.51       17.80      4.86 o 
   5   7  12       82.84       77.97      7.43 o 
  -8   8  12        4.98        5.34      4.64 o 
  -7   8  12        0.60        1.32      4.10 o 
  -6   8  12        7.58        8.99      4.53 o 
  -5   8  12       10.20        6.83      4.22 o 
  -4   8  12        3.09        7.95      3.95 o 
  -3   8  12        1.65        3.18      3.33 o 
  -2   8  12       21.64       15.78      5.04 o 
  -1   8  12        0.42        0.00      2.92 o 
   0   8  12       74.94       81.29      6.95 o 
   1   8  12       35.27       30.71      5.09 o 
   2   8  12       58.61       77.51      7.20 o 
   3   8  12       15.11       15.72      4.80 o 
   4   8  12       22.81       19.34      5.29 o 
  -6   9  12       55.81       59.75      7.69 o 
  -5   9  12       68.81       63.95      7.56 o 
  -4   9  12        0.61        1.72      6.02 o 
  -3   9  12        0.88        2.61      3.45 o 
  -2   9  12        2.60        0.00      4.41 o 
  -1   9  12        9.70       12.13      8.01 o 
   0   9  12       30.08       19.03      5.87 o 
   1   9  12       16.28       13.55      4.59 o 
   2   9  12       62.40       64.12      6.99 o 
  -3  10  12        2.56        4.72      5.82 o 
  -2  10  12      123.13      134.57     10.77 o 
  -1  10  12        3.10        2.28      5.25 o 
 -11   1  13        1.72        2.66      4.21 o 
 -10   1  13       17.74       17.99      3.97 o 
  -9   1  13       50.04       43.38      9.44 o 
  -8   1  13        2.39        0.00      2.91 o 
  -7   1  13      109.45       97.83      5.60 o 
  -6   1  13      279.56      271.45      8.85 o 
  -5   1  13       56.04       59.91      3.97 o 
  -4   1  13      199.27      189.82      6.27 o 
  -3   1  13        1.21        1.58      2.46 o 
  -2   1  13      258.93      241.82      9.28 o 
  -1   1  13       72.78       71.40      4.51 o 
   0   1  13       73.79       76.34      4.94 o 
   1   1  13        5.75        4.50      2.45 o 
   2   1  13       92.33       83.14      5.22 o 
   3   1  13       26.24       30.90      3.85 o 
   4   1  13        1.96        0.00      3.20 o 
   5   1  13       28.49       23.24      4.25 o 
   6   1  13       59.53       62.20      5.95 o 
   7   1  13       10.38       11.88      4.01 o 
 -11   2  13        8.23        3.86      5.35 o 
 -10   2  13      129.33      143.21     10.14 o 
  -9   2  13      184.08      183.18     11.10 o 
  -8   2  13        5.47        9.28      3.32 o 
  -7   2  13      360.28      373.98      9.46 o 
  -6   2  13       93.83       98.69      5.00 o 
  -5   2  13      651.70      668.55     13.06 o 
  -4   2  13       70.55       70.84      5.67 o 
  -3   2  13        8.46        7.91      2.10 o 
  -2   2  13        9.60        9.17      2.66 o 
  -1   2  13      625.13      639.41     12.21 o 
   0   2  13      143.60      152.11      6.58 o 
   1   2  13        0.91        0.00      2.34 o 
   2   2  13      497.94      456.37     11.65 o 
   3   2  13       44.62       49.38      4.48 o 
   4   2  13       88.67       79.67      5.54 o 
   5   2  13       19.19       25.37      3.87 o 
   6   2  13        0.29        3.53      3.40 o 
   7   2  13        6.72       10.17      6.13 o 
 -11   3  13       24.36       26.87      5.78 o 
 -10   3  13        7.62       12.26      6.06 o 
  -9   3  13      123.26      132.77      9.79 o 
  -8   3  13      616.98      625.66     30.44 o 
  -7   3  13       30.46       30.70      4.21 o 
  -6   3  13      378.84      359.42     10.78 o 
  -5   3  13      570.57      566.01     10.28 o 
  -4   3  13       30.53       47.39      4.98 o 
  -3   3  13     1046.97     1040.82     16.39 o 
  -2   3  13        4.73        2.84      2.45 o 
  -1   3  13       75.31       78.09      5.19 o 
   0   3  13     1419.35     1436.38     20.51 o 
   1   3  13      472.52      502.80     11.16 o 
   2   3  13      236.46      247.98      8.06 o 
   3   3  13      266.34      260.50      9.50 o 
   4   3  13       75.72       66.91      5.34 o 
   5   3  13      103.16      101.49      6.41 o 
   6   3  13       22.40       19.71      4.61 o 
   7   3  13       25.35       43.96     15.64 o 
 -11   4  13        8.25        8.52      4.93 o 
 -10   4  13       16.91       13.58      5.03 o 
  -9   4  13        1.16        5.18      4.00 o 
  -8   4  13        0.77        0.21      3.58 o 
  -7   4  13       26.15       30.90      4.55 o 
  -6   4  13       21.36       12.81      4.04 o 
  -5   4  13      305.74      304.05      9.89 o 
  -4   4  13      214.65      204.91      7.16 o 
  -3   4  13      321.70      306.04      8.56 o 
  -2   4  13      667.06      625.21     13.79 o 
  -1   4  13        0.81        0.55      2.53 o 
   0   4  13      212.05      194.81      7.06 o 
   1   4  13       29.14       25.84      3.68 o 
   2   4  13       50.63       51.25      4.63 o 
   3   4  13      149.63      149.87      7.46 o 
   4   4  13       29.01       35.43      4.46 o 
   5   4  13       15.27        9.10      3.85 o 
   6   4  13        0.31        1.28      3.38 o 
 -10   5  13        6.20        8.37      4.82 o 
  -9   5  13        9.16        9.58      5.79 o 
  -8   5  13        0.06        5.86      4.14 o 
  -7   5  13       63.53       56.62      6.56 o 
  -6   5  13      164.20      154.28     10.16 o 
  -5   5  13       83.35       69.60      6.11 o 
  -4   5  13       32.35       42.95      5.67 o 
  -3   5  13        3.66        3.12      2.66 o 
  -2   5  13        0.06        3.90      2.63 o 
  -1   5  13       99.98       94.24      5.79 o 
   0   5  13       31.56       32.71      4.01 o 
   1   5  13      164.02      157.61      9.17 o 
   2   5  13      304.16      303.20      9.28 o 
   3   5  13       79.75       97.14      6.32 o 
   4   5  13        0.02        2.84      3.70 o 
   5   5  13        8.20       11.61      4.58 o 
   6   5  13        1.04        0.00      4.44 o 
  -9   6  13       27.50       22.33      6.75 o 
  -8   6  13        0.68        0.20      3.82 o 
  -7   6  13        3.43        0.00      5.19 o 
  -6   6  13       63.82       50.79      6.44 o 
  -5   6  13        0.73        0.00      3.22 o 
  -4   6  13        8.39        4.65      2.91 o 
  -3   6  13       14.46        7.77      3.09 o 
  -2   6  13        0.93        4.06      2.81 o 
  -1   6  13       67.85       76.13      7.21 o 
   0   6  13        3.05        4.60      3.00 o 
   1   6  13       16.11       18.18      3.97 o 
   2   6  13       38.77       29.21      5.01 o 
   3   6  13        2.42        0.00      3.60 o 
   4   6  13       13.57        9.58      4.30 o 
   5   6  13       43.84       40.89      5.99 o 
  -8   7  13        6.80        7.37      4.64 o 
  -7   7  13        0.30        1.84      4.20 o 
  -6   7  13       58.07       51.80      6.73 o 
  -5   7  13      131.40      119.51      9.25 o 
  -4   7  13       32.54       35.10      9.07 o 
  -3   7  13      145.18      163.26      9.07 o 
  -2   7  13        3.62        3.21      2.94 o 
  -1   7  13        1.45        2.49      3.11 o 
   0   7  13       21.48       23.88      4.03 o 
   1   7  13        0.01        2.50      3.71 o 
   2   7  13        7.71        2.53      4.95 o 
   3   7  13       35.61       43.00      5.92 o 
   4   7  13       39.20       36.30      5.84 o 
  -7   8  13      206.32      228.10     13.45 o 
  -6   8  13        0.42        2.49      5.26 o 
  -5   8  13      190.20      198.40     18.77 o 
  -4   8  13       41.12       47.55     13.98 o 
  -3   8  13        0.56        0.00      3.33 o 
  -2   8  13      142.96      128.13      8.39 o 
  -1   8  13       11.98       17.03      3.89 o 
   0   8  13        2.53        0.00      3.48 o 
   1   8  13        0.77        2.15      4.05 o 
   2   8  13      131.13      140.85      9.31 o 
   3   8  13        2.60        7.03      5.34 o 
  -5   9  13        2.07        3.89      4.32 o 
  -4   9  13       26.38       22.86      6.97 o 
  -3   9  13       65.02       78.34      8.06 o 
  -2   9  13        8.88        6.03      4.98 o 
  -1   9  13        2.36       10.13      5.11 o 
   0   9  13       91.74      102.38      8.69 o 
   1   9  13       17.92       13.95      4.80 o 
 -11   0  14      358.08      387.12     18.17 o 
 -10   0  14       46.04       56.47      8.14 o 
  -9   0  14       63.82       53.69      8.32 o 
  -8   0  14      277.71      271.61     13.74 o 
  -7   0  14       44.16       47.84      6.99 o 
  -6   0  14      287.20      315.43     11.18 o 
  -5   0  14      967.31      951.83     20.00 o 
  -4   0  14     5482.02     5437.82     73.56 o 
  -3   0  14      256.16      270.44     12.10 o 
  -2   0  14     2852.77     2866.64     67.10 o 
  -1   0  14      773.65      714.34     16.50 o 
   0   0  14      245.32      224.41      9.21 o 
   1   0  14        9.58        7.46      4.71 o 
   2   0  14      106.47       93.39      9.28 o 
   3   0  14      171.58      125.73     10.93 o 
   4   0  14       15.43       11.28      7.57 o 
   5   0  14      284.97      288.74     20.18 o 
   6   0  14        1.52        3.16     11.94 o 
   7   0  14       19.89       25.03      7.01 o 
 -11   1  14        9.60       12.70      5.04 o 
 -10   1  14       83.33       81.41      8.05 o 
  -9   1  14       16.80        9.39      3.76 o 
  -8   1  14        2.74        4.27      3.11 o 
  -7   1  14       24.60       25.30      4.03 o 
  -6   1  14       94.02      106.45      5.29 o 
  -5   1  14      169.06      166.56      6.19 o 
  -4   1  14      129.28      116.17      5.45 o 
  -3   1  14      758.80      740.67     12.03 o 
  -2   1  14      182.36      177.83      6.87 o 
  -1   1  14     1490.57     1447.78     20.50 o 
   0   1  14        1.02        0.49      2.27 o 
   1   1  14      154.32      156.28      6.84 o 
   2   1  14       83.61       98.51      5.87 o 
   3   1  14        0.04        1.59      2.89 o 
   4   1  14        7.49       12.71      3.82 o 
   5   1  14        0.90        1.64      3.43 o 
   6   1  14       16.47       16.42      4.19 o 
   7   1  14        2.88        2.49      3.90 o 
 -11   2  14       13.75       20.76      5.97 o 
 -10   2  14       14.13       10.78      7.21 o 
  -9   2  14       45.39       34.07      7.36 o 
  -8   2  14       10.85       16.13      3.85 o 
  -7   2  14       44.83       49.11      4.49 o 
  -6   2  14      167.00      144.67      6.16 o 
  -5   2  14        6.17        7.78      2.43 o 
  -4   2  14      302.62      317.68      7.68 o 
  -3   2  14       52.55       52.68      4.40 o 
  -2   2  14        3.39        4.67      2.71 o 
  -1   2  14      404.30      398.60     10.36 o 
   0   2  14       21.10       22.91      3.48 o 
   1   2  14        1.58        0.00      2.43 o 
   2   2  14       11.78        8.10      3.00 o 
   3   2  14      199.17      196.76      7.76 o 
   4   2  14        9.85        7.53      3.72 o 
   5   2  14       18.26        9.31      3.50 o 
   6   2  14        1.10        2.53      3.52 o 
 -11   3  14        9.88        5.10      4.56 o 
 -10   3  14        2.52        6.56      4.02 o 
  -9   3  14        6.89        8.41      4.17 o 
  -8   3  14        8.97        1.92      4.00 o 
  -7   3  14      426.06      404.03     10.37 o 
  -6   3  14      251.15      242.35      7.90 o 
  -5   3  14       75.39       75.16      5.08 o 
  -4   3  14        2.96        2.01      2.50 o 
  -3   3  14        5.86       10.70      2.99 o 
  -2   3  14       87.04       84.39      6.50 o 
  -1   3  14     1063.65     1038.07     17.02 o 
   0   3  14      660.60      655.38     13.17 o 
   1   3  14      182.89      171.12     10.28 o 
   2   3  14       34.68       23.86      3.84 o 
   3   3  14       50.54       47.81      5.24 o 
   4   3  14        0.26        0.48      3.05 o 
   5   3  14        0.88        3.30      3.47 o 
   6   3  14       21.61       26.71      5.74 o 
 -10   4  14       32.96       44.37      6.67 o 
  -9   4  14       17.73       13.77      7.29 o 
  -8   4  14      146.38      142.13      9.86 o 
  -7   4  14       45.30       50.21      6.46 o 
  -6   4  14       53.11       33.33      4.95 o 
  -5   4  14      113.02      129.56      6.70 o 
  -4   4  14     1168.37     1129.98     20.04 o 
  -3   4  14       33.28       33.11      3.96 o 
  -2   4  14        1.01        3.52      2.63 o 
  -1   4  14      363.50      371.65     11.77 o 
   0   4  14       31.43       33.79      4.08 o 
   1   4  14       18.02        8.55      3.24 o 
   2   4  14       11.33       12.41      3.37 o 
   3   4  14      121.90      117.94      6.97 o 
   4   4  14       34.45       35.06      4.97 o 
   5   4  14       23.76       26.78      4.98 o 
   6   4  14        3.14        2.05      4.05 o 
 -10   5  14       34.70       29.81      9.59 o 
  -9   5  14      123.63      172.32     14.18 o 
  -8   5  14       68.90       60.47      7.28 o 
  -7   5  14       54.23       45.29      8.14 o 
  -6   5  14      308.30      308.47     12.68 o 
  -5   5  14        0.99        1.52      3.11 o 
  -4   5  14       88.25       95.28      6.06 o 
  -3   5  14      548.03      550.89     14.34 o 
  -2   5  14       41.31       52.32      6.21 o 
  -1   5  14       36.72       59.24      6.02 o 
   0   5  14      210.41      210.93      8.14 o 
   1   5  14      354.11      340.24     10.38 o 
   2   5  14      116.69      116.69      6.89 o 
   3   5  14      172.72      158.96      9.29 o 
   4   5  14       32.17       28.37      5.38 o 
   5   5  14      106.51      126.05     13.46 o 
  -9   6  14        0.12        5.77      5.65 o 
  -8   6  14       27.65       22.62      5.36 o 
  -7   6  14       67.25       58.75      7.29 o 
  -6   6  14       22.13       32.19      7.36 o 
  -5   6  14      164.06      185.04     14.12 o 
  -4   6  14       38.52       27.15      3.93 o 
  -3   6  14      171.75      170.59      8.78 o 
  -2   6  14        0.06        0.00      3.50 o 
  -1   6  14        5.36        0.42      2.89 o 
   0   6  14       66.08       72.50      5.71 o 
   1   6  14       66.12       71.78      5.77 o 
   2   6  14       51.10       52.63      6.01 o 
   3   6  14        6.66        5.60      4.04 o 
   4   6  14      126.54      139.50      9.31 o 
  -8   7  14        1.11        4.13      4.33 o 
  -7   7  14       81.13       80.81      8.23 o 
  -6   7  14      129.83      143.23     10.40 o 
  -5   7  14       11.96       13.80      6.58 o 
  -4   7  14       47.41       49.52      6.76 o 
  -3   7  14       66.77       73.14      6.72 o 
  -2   7  14        0.07        0.00      3.18 o 
  -1   7  14        0.05        0.00      2.74 o 
   0   7  14        0.74        0.00      3.05 o 
   1   7  14        5.70        5.16      3.93 o 
   2   7  14        2.67        3.49      3.96 o 
   3   7  14        8.51        4.57      4.23 o 
  -6   8  14        0.44        6.12      4.65 o 
  -5   8  14        6.42        9.07      4.76 o 
  -4   8  14       18.98       23.22      5.44 o 
  -3   8  14        1.19        4.82      4.65 o 
  -2   8  14        8.95        6.66      4.16 o 
  -1   8  14        9.41        7.24      3.56 o 
   0   8  14        3.44        0.00      3.56 o 
   1   8  14        0.18        2.10      3.95 o 
   2   8  14        0.04        0.00      3.55 o 
  -3   9  14       81.49       96.82     10.53 o 
  -2   9  14        7.85        7.18      5.28 o 
  -1   9  14        0.30        2.51      5.05 o 
 -11   1  15       29.71       18.47      5.49 o 
 -10   1  15       24.54       19.90      5.46 o 
  -9   1  15      172.03      168.86      9.48 o 
  -8   1  15        6.15       16.00      5.10 o 
  -7   1  15       59.69       65.74      5.86 o 
  -6   1  15      280.45      293.44      7.81 o 
  -5   1  15      112.98      107.11      5.41 o 
  -4   1  15       60.08       60.28      4.31 o 
  -3   1  15     1253.76     1253.46     18.98 o 
  -2   1  15      569.68      562.51     11.87 o 
  -1   1  15      326.57      319.23     14.18 o 
   0   1  15       14.46       15.82      3.27 o 
   1   1  15        5.95        7.75      3.84 o 
   2   1  15        0.99        1.24      2.98 o 
   3   1  15        0.03        0.00      3.02 o 
   4   1  15      174.78      151.74      8.81 o 
   5   1  15        4.41        4.86      3.68 o 
   6   1  15       29.21       20.44      5.20 o 
 -10   2  15       13.51       14.80      4.97 o 
  -9   2  15        2.82        0.00      4.12 o 
  -8   2  15      429.15      405.42     12.53 o 
  -7   2  15      197.92      198.61      9.30 o 
  -6   2  15      888.78      909.06     17.04 o 
  -5   2  15       74.81       69.34      5.14 o 
  -4   2  15        2.23        5.24      2.65 o 
  -3   2  15     1079.73     1076.53     17.51 o 
  -2   2  15      282.32      292.74      8.78 o 
  -1   2  15       47.73       64.11      5.07 o 
   0   2  15        0.48        0.00      2.62 o 
   1   2  15     1353.87     1316.00     22.55 o 
   2   2  15       59.71       61.16      5.06 o 
   3   2  15       90.26       82.31      7.14 o 
   4   2  15      117.35      129.85      8.43 o 
   5   2  15        4.93        9.26      3.79 o 
   6   2  15        4.52        4.18      3.90 o 
 -10   3  15       97.39      124.48     10.16 o 
  -9   3  15       43.00       54.30      6.99 o 
  -8   3  15        8.60       18.59      6.52 o 
  -7   3  15       10.42       15.69      3.82 o 
  -6   3  15      540.83      563.55     14.11 o 
  -5   3  15      126.84      152.52      7.36 o 
  -4   3  15       79.36       75.98      6.52 o 
  -3   3  15      652.55      608.19     12.67 o 
  -2   3  15      114.02      117.78      6.52 o 
  -1   3  15      569.02      571.45     12.42 o 
   0   3  15       30.20       29.78      4.07 o 
   1   3  15        7.95        7.06      3.08 o 
   2   3  15      138.86      146.16      7.49 o 
   3   3  15       55.24       59.43      5.98 o 
   4   3  15       19.27       12.32      3.51 o 
   5   3  15       49.24       46.74      7.30 o 
 -10   4  15        6.02       11.98      6.06 o 
  -9   4  15        2.74        8.76      5.35 o 
  -8   4  15        0.72        3.03      8.07 o 
  -7   4  15        0.20        0.00      5.05 o 
  -6   4  15      274.06      226.28      9.43 o 
  -5   4  15        0.04        0.00      2.78 o 
  -4   4  15      519.16      511.72     11.76 o 
  -3   4  15        2.59        5.95      2.87 o 
  -2   4  15      228.03      231.41      8.09 o 
  -1   4  15       61.10       62.39      5.26 o 
   0   4  15       82.37       87.27      5.98 o 
   1   4  15       28.12       23.04      3.78 o 
   2   4  15       43.26       42.22      4.77 o 
   3   4  15        5.17        0.86      3.21 o 
   4   4  15        0.31        0.00      3.45 o 
   5   4  15        3.69        0.00      3.88 o 
  -9   5  15        0.87        0.00     10.60 o 
  -8   5  15       43.83       45.61      6.66 o 
  -7   5  15        8.97       10.00      4.53 o 
  -6   5  15        4.01        0.82      3.77 o 
  -5   5  15       16.26       27.00      4.47 o 
  -4   5  15       36.86       25.24      3.90 o 
  -3   5  15       49.38       44.99      4.57 o 
  -2   5  15      136.68      137.72      7.36 o 
  -1   5  15      248.15      246.83      8.65 o 
   0   5  15        0.08        3.27      3.00 o 
   1   5  15       63.01       50.37      5.00 o 
   2   5  15       44.02       42.68      4.85 o 
   3   5  15        7.86        7.27      4.05 o 
   4   5  15        4.10        1.96      4.16 o 
  -8   6  15        2.29        6.51      4.64 o 
  -7   6  15        1.13        3.34      4.07 o 
  -6   6  15        0.02        0.00      5.27 o 
  -5   6  15        0.01        0.81      4.20 o 
  -4   6  15       17.61       12.31      4.39 o 
  -3   6  15        0.06        0.00      2.94 o 
  -2   6  15       21.79       22.18      4.11 o 
  -1   6  15        0.28        0.00      2.92 o 
   0   6  15       10.00       11.25      3.44 o 
   1   6  15       14.15       19.43      3.99 o 
   2   6  15        6.33        9.65      4.27 o 
   3   6  15        0.01        0.00      3.93 o 
  -7   7  15       19.42       30.02      7.20 o 
  -6   7  15       62.42       79.37      8.60 o 
  -5   7  15        0.07        0.00      5.11 o 
  -4   7  15       98.43      111.76      9.43 o 
  -3   7  15       54.61       65.47      9.27 o 
  -2   7  15       45.71       48.41      7.40 o 
  -1   7  15      208.74      235.29     14.18 o 
   0   7  15       15.88       19.00      4.05 o 
   1   7  15       22.04       29.59      5.25 o 
   2   7  15        4.86        4.60      4.50 o 
  -5   8  15      219.62      225.20     13.52 o 
  -4   8  15      116.54      138.45     10.54 o 
  -3   8  15       34.77       23.68      5.30 o 
  -2   8  15       60.90       71.02      7.08 o 
  -1   8  15        0.50        0.00      3.61 o 
   0   8  15        9.48        5.03      4.36 o 
 -10   0  16       70.13       82.25     17.32 o 
  -9   0  16      681.95      668.81     23.30 o 
  -8   0  16       62.45       60.41      8.52 o 
  -7   0  16        2.28        2.14      4.36 o 
  -6   0  16      529.77      488.07     14.73 o 
  -5   0  16      102.08      101.77      7.93 o 
  -4   0  16      297.96      294.44     11.16 o 
  -3   0  16      204.00      206.43      9.77 o 
  -2   0  16     2800.01     2698.35     52.91 o 
  -1   0  16      823.81      753.14     23.31 o 
   0   0  16      692.17      686.41     22.36 o 
   1   0  16      116.51      140.70     20.69 o 
   2   0  16      296.80      267.84     18.00 o 
   3   0  16       44.20       41.50      7.84 o 
   4   0  16        3.35        0.00      4.63 o 
   5   0  16        1.16        8.94      5.41 o 
 -10   1  16      132.78      154.82     17.66 o 
  -9   1  16      111.88      114.14      8.08 o 
  -8   1  16       13.88       10.49      3.89 o 
  -7   1  16        1.03        0.00      3.01 o 
  -6   1  16        3.64        3.02      2.49 o 
  -5   1  16      484.06      484.97     10.29 o 
  -4   1  16      436.60      423.96     10.58 o 
  -3   1  16      188.31      181.59      8.25 o 
  -2   1  16        5.41        5.36      3.00 o 
  -1   1  16      477.05      480.71     11.37 o 
   0   1  16       77.08       76.06      6.29 o 
   1   1  16      154.53      147.68      8.53 o 
   2   1  16        6.95       12.80      3.69 o 
   3   1  16        0.45        0.98      3.22 o 
   4   1  16       16.22       20.45      4.41 o 
   5   1  16        0.97        0.67      3.66 o 
 -10   2  16        7.15       11.23      4.84 o 
  -9   2  16        7.21       20.22      5.53 o 
  -8   2  16        1.55        3.69      3.41 o 
  -7   2  16       10.13        7.21      3.02 o 
  -6   2  16       31.73       35.34      7.72 o 
  -5   2  16        0.11        0.00      2.66 o 
  -4   2  16       42.78       50.87      4.74 o 
  -3   2  16      167.52      149.13      7.37 o 
  -2   2  16       41.21       43.14      4.42 o 
  -1   2  16       98.51       94.55      6.15 o 
   0   2  16        0.05        0.00      2.57 o 
   1   2  16      108.26      104.66      6.40 o 
   2   2  16       16.03       13.67      3.97 o 
   3   2  16        7.18        7.31      3.66 o 
   4   2  16       10.87       11.05      3.99 o 
   5   2  16        8.52        8.20      4.07 o 
 -10   3  16        0.15        0.00      4.07 o 
  -9   3  16       51.00       52.81     12.45 o 
  -8   3  16       12.48       16.35      6.78 o 
  -7   3  16       21.13       14.74      6.62 o 
  -6   3  16       54.68       61.32      6.36 o 
  -5   3  16      483.89      451.77     11.16 o 
  -4   3  16       11.61       22.01      3.64 o 
  -3   3  16       23.13       24.22      3.77 o 
  -2   3  16       21.48       20.66      3.67 o 
  -1   3  16        5.69        9.02      3.19 o 
   0   3  16       28.27       31.03      4.17 o 
   1   3  16       14.43       10.99      3.46 o 
   2   3  16       41.00       12.50      4.45 o 
   3   3  16       11.83       14.66      3.74 o 
   4   3  16       37.26       26.19      4.91 o 
  -9   4  16       27.75       35.19      7.71 o 
  -8   4  16        0.18        5.68      5.89 o 
  -7   4  16        0.30        0.00      4.78 o 
  -6   4  16        0.49        0.00      3.32 o 
  -5   4  16       11.31       14.98      3.57 o 
  -4   4  16        7.78        8.08      3.19 o 
  -3   4  16       19.44       12.11      3.43 o 
  -2   4  16      132.32      134.79      7.30 o 
  -1   4  16        2.17        1.64      3.07 o 
   0   4  16        4.31        4.64      3.19 o 
   1   4  16        8.85        9.40      3.33 o 
   2   4  16        7.35        7.12      3.35 o 
   3   4  16        2.86        1.73      3.68 o 
   4   4  16       36.12       48.07      6.07 o 
  -8   5  16      137.57      151.19     15.74 o 
  -7   5  16      189.64      203.32     18.68 o 
  -6   5  16       16.94        3.88      4.61 o 
  -5   5  16       63.66       66.23      6.36 o 
  -4   5  16      186.09      181.89      8.76 o 
  -3   5  16       92.00       87.69      6.16 o 
  -2   5  16       15.10       12.72      4.84 o 
  -1   5  16      100.22      108.66      6.88 o 
   0   5  16      106.26       96.36      6.60 o 
   1   5  16       16.51       25.82      4.55 o 
   2   5  16      124.35      133.19      7.80 o 
   3   5  16       17.58        4.43      7.33 o 
  -7   6  16       58.32       85.74      8.85 o 
  -6   6  16       57.15       59.24      7.79 o 
  -5   6  16       31.67       26.63      6.01 o 
  -4   6  16        5.75        5.56      3.35 o 
  -3   6  16       62.79       72.67      6.04 o 
  -2   6  16       57.79       65.95      6.73 o 
  -1   6  16        0.12        0.00      2.88 o 
   0   6  16       91.71       82.35      6.38 o 
   1   6  16       47.52       36.66      4.85 o 
   2   6  16        2.97        3.88      4.23 o 
  -6   7  16       27.45       35.33      6.83 o 
  -5   7  16       46.42       46.64      7.27 o 
  -4   7  16       81.78       76.80      8.39 o 
  -3   7  16       12.83       10.48      4.37 o 
  -2   7  16        4.80        2.21      3.39 o 
  -1   7  16        0.47        0.00      3.12 o 
   0   7  16       13.17       16.66      4.29 o 
   1   7  16       22.04       25.56      5.21 o 
  -9   1  17       22.04       15.63      4.29 o 
  -8   1  17        5.97        6.71      3.80 o 
  -7   1  17      183.59      177.85      9.58 o 
  -6   1  17        0.60        4.22      2.92 o 
  -5   1  17       22.06       22.27      3.94 o 
  -4   1  17      435.72      429.09     12.21 o 
  -3   1  17      159.76      178.39      8.72 o 
  -2   1  17       34.04       26.68      3.93 o 
  -1   1  17       50.95       70.87      6.21 o 
   0   1  17       20.79       17.56      4.06 o 
   1   1  17       71.81       79.51      6.75 o 
   2   1  17       21.14       13.65      7.13 o 
   3   1  17        8.84       11.56      4.12 o 
   4   1  17       15.05       18.13      4.63 o 
  -9   2  17      136.56      118.22     11.45 o 
  -8   2  17        5.58        0.00      4.68 o 
  -7   2  17        3.59        1.50      3.50 o 
  -6   2  17       31.50       37.68      4.96 o 
  -5   2  17       28.44       39.41      4.60 o 
  -4   2  17      206.41      196.01      8.68 o 
  -3   2  17        1.15        0.00      2.84 o 
  -2   2  17       27.02       25.44      3.87 o 
  -1   2  17       88.28       93.58      6.20 o 
   0   2  17      285.66      303.90     11.01 o 
   1   2  17       48.09       58.17      6.01 o 
   2   2  17       41.91       47.51      5.69 o 
   3   2  17       79.90       66.95      6.60 o 
   4   2  17        0.89        2.63      3.81 o 
  -9   3  17       43.93       37.62     11.61 o 
  -8   3  17       35.93       34.06      7.84 o 
  -7   3  17      493.89      536.04     14.62 o 
  -6   3  17        9.19        4.95      3.61 o 
  -5   3  17      278.38      323.91      9.73 o 
  -4   3  17       34.10       36.49      4.51 o 
  -3   3  17       79.76       79.09      6.73 o 
  -2   3  17       22.44       13.04      4.47 o 
  -1   3  17       90.24       80.37      5.97 o 
   0   3  17      168.31      164.36      8.21 o 
   1   3  17        5.71        1.50      3.21 o 
   2   3  17      225.51      220.83     12.19 o 
   3   3  17        2.27        8.67      4.00 o 
  -8   4  17      124.27      140.79     13.68 o 
  -7   4  17        4.54        4.79      4.41 o 
  -6   4  17       69.22       75.84      6.95 o 
  -5   4  17      148.21      144.42      8.94 o 
  -4   4  17       25.94       19.59      3.88 o 
  -3   4  17       11.74        9.37      4.55 o 
  -2   4  17       29.61       19.94      3.96 o 
  -1   4  17       66.07       66.09      7.32 o 
   0   4  17       22.35       26.80      4.32 o 
   1   4  17       26.73       43.16      6.42 o 
   2   4  17        1.40        4.19      3.41 o 
   3   4  17       19.05       23.57      4.42 o 
  -7   5  17      106.72      116.40     10.16 o 
  -6   5  17        2.81        2.97      6.09 o 
  -5   5  17        8.53        0.00      3.35 o 
  -4   5  17        1.55        2.19      3.00 o 
  -3   5  17       19.48       16.46      3.92 o 
  -2   5  17      101.57      102.00      6.87 o 
  -1   5  17       29.35       28.22      4.77 o 
   0   5  17       56.55       49.63      8.93 o 
   1   5  17       52.11       57.86      8.41 o 
   2   5  17        9.01        3.51      3.57 o 
  -6   6  17        1.91        0.00      4.17 o 
  -5   6  17        4.18        7.09      4.95 o 
  -4   6  17       23.21       22.38      4.79 o 
  -3   6  17        5.63        2.98      3.43 o 
  -2   6  17        4.31        0.00      3.23 o 
  -1   6  17       14.13       12.37      3.94 o 
   0   6  17        3.38        0.93      3.56 o 
   1   6  17        6.42        7.04      3.64 o 
  -3   7  17        0.98        0.00      3.93 o 
  -9   0  18      123.98      131.50     12.84 o 
  -8   0  18       53.45       48.90      8.52 o 
  -7   0  18      146.86      151.51     13.08 o 
  -6   0  18      185.24      179.77     10.96 o 
  -5   0  18       24.38       24.01     14.13 o 
  -4   0  18      103.94       85.39      9.74 o 
  -3   0  18       71.92       70.93      9.03 o 
  -2   0  18      161.28      168.31     13.08 o 
  -1   0  18       14.66       21.36      6.27 o 
   0   0  18      189.73      195.06     14.50 o 
   1   0  18       71.73       76.39      9.51 o 
   2   0  18       87.76      118.26     12.10 o 
   3   0  18      108.00      102.56     11.65 o 
  -9   1  18        3.87        1.64      4.02 o 
  -8   1  18      108.78      118.47      9.77 o 
  -7   1  18       55.83       40.00      6.46 o 
  -6   1  18        6.33        9.69      3.46 o 
  -5   1  18       89.22       81.90      7.55 o 
  -4   1  18        0.42        3.64      4.32 o 
  -3   1  18       10.25        6.12      3.82 o 
  -2   1  18       52.57       51.11      6.12 o 
  -1   1  18      153.66      143.23      8.74 o 
   0   1  18        0.99        3.83      3.39 o 
   1   1  18      223.61      223.07     15.15 o 
   2   1  18       73.43       69.63      6.70 o 
   3   1  18       39.46       46.09      5.80 o 
  -8   2  18        1.33        0.00      4.32 o 
  -7   2  18       29.50       27.08      9.32 o 
  -6   2  18       38.36       27.23      5.68 o 
  -5   2  18        2.55        0.84      3.16 o 
  -4   2  18      149.78      143.10      7.73 o 
  -3   2  18       30.73       26.62      4.81 o 
  -2   2  18        3.28        0.00      2.69 o 
  -1   2  18       15.91       17.63      4.87 o 
   0   2  18       37.69       44.33      5.58 o 
   1   2  18        1.06        5.63      3.61 o 
   2   2  18        7.11        7.25      4.06 o 
  -8   3  18        7.32        0.00      7.91 o 
  -7   3  18      171.94      184.98     20.04 o 
  -6   3  18        0.00        3.20      3.78 o 
  -5   3  18       13.78       14.43      3.72 o 
  -4   3  18        0.00        0.00      3.14 o 
  -3   3  18       18.37       21.26      4.07 o 
  -2   3  18       45.50       51.68      5.37 o 
  -1   3  18        0.86        0.00      2.72 o 
   0   3  18        2.53        0.48      3.05 o 
   1   3  18       61.02       51.36      6.12 o 
   2   3  18        1.06        3.83      3.82 o 
  -7   4  18       34.54       43.74      7.17 o 
  -6   4  18        0.08        6.26      4.81 o 
  -5   4  18       97.25      106.34      8.35 o 
  -4   4  18        6.43        1.51      3.18 o 
  -3   4  18       15.40       11.89      4.60 o 
  -2   4  18       28.57       25.89      4.31 o 
  -1   4  18       12.85       13.06      3.74 o 
   0   4  18        7.30        8.78      4.65 o 
   1   4  18        2.82        0.00      3.23 o 
  -6   5  18        0.86        0.00      4.44 o 
  -5   5  18       60.81       64.87     10.34 o 
  -4   5  18       11.74       14.81      4.24 o 
  -3   5  18        4.37        5.00      4.64 o 
  -2   5  18      135.67      144.20      8.27 o 
  -1   5  18       67.23       67.13      6.02 o 
   0   5  18        0.41        0.00      3.46 o 
  -3   6  18      107.03      118.65      7.66 o 
  -7   1  19        3.46        1.98      4.26 o 
  -6   1  19       16.62       28.09      5.86 o 
  -5   1  19        8.03        8.68      3.79 o 
  -4   1  19       25.83       21.84      5.04 o 
  -3   1  19        0.18        0.00      3.36 o 
  -2   1  19       15.18       13.36      4.27 o 
  -1   1  19        0.03        0.81      3.46 o 
   0   1  19        5.89        6.47      3.96 o 
   1   1  19        6.85        8.49      4.09 o 
  -7   2  19       76.55       82.84      8.62 o 
  -6   2  19       24.15       16.96      4.75 o 
  -5   2  19        0.02        0.00      3.23 o 
  -4   2  19       46.32       64.49      5.79 o 
  -3   2  19       83.91      106.84      7.97 o 
  -2   2  19        0.06        6.38      4.30 o 
  -1   2  19       59.02       63.13      6.51 o 
   0   2  19       83.96       90.40      7.71 o 
   1   2  19       22.42       37.62      5.62 o 
  -6   3  19        1.91        0.00      4.22 o 
  -5   3  19      177.36      178.09      9.00 o 
  -4   3  19        4.14        6.32      3.64 o 
  -3   3  19       17.61       12.35      3.77 o 
  -2   3  19       20.92       29.17      5.34 o 
  -1   3  19        7.69        3.04      4.18 o 
   0   3  19        4.57        7.29      3.98 o 
  -5   4  19       28.18       22.54      5.10 o 
  -4   4  19      107.06      148.65      8.40 o 
  -3   4  19       21.34       26.75      4.49 o 
  -2   4  19        4.09        6.37      3.64 o 
  -1   4  19        0.74        0.00      3.25 o 
  -6   0  20       36.91       47.87      8.38 o 
  -5   0  20       47.38       81.15     10.33 o 
  -4   0  20      199.58      205.07     20.86 o 
  -3   0  20       71.21       81.48     10.19 o 
  -2   0  20       36.43       52.17     11.94 o 
  -1   0  20      171.63      172.14     17.66 o 
  -6   1  20       39.93       52.41      8.50 o 
  -5   1  20       46.45       48.50      5.95 o 
  -4   1  20        5.60        8.89      4.11 o 
  -3   1  20        0.01        1.36      3.58 o 
  -2   1  20        4.18        6.53      3.91 o 
  -1   1  20       14.33       12.43      4.44 o 
  -5   2  20       27.89       27.17      4.78 o 
  -4   2  20        2.12        0.82      4.32 o 
  -3   2  20       13.41       10.05      4.08 o 
  -2   2  20       15.28       19.64      5.30 o 
  -1   2  20       74.28       84.40      7.46 o 
                                                 
